# Supplementary material for: The neighborhood of the Spike gene is a hotspot for modular intertypic homologous and non-homologous recombination in Coronavirus genomes
Source: Mol Biol Evol. 2021 Oct 12:msab292. doi: 10.1093/molbev/msab292 (PMC8549283; doi:10.1093/molbev/msab292)
Supplement: msab292_Supplementary_Data [file msab292_Supplementary_Data.zip]

Archive with 5 entries (4 files):
- suppl_data/
- suppl_data/SuppFile1_revised_recombination_events_only_20210731.pdf
- suppl_data/SuppFile2_revised_20210803.xls
- suppl_data/SuppFile3_PSSMs_20210803.zip
- suppl_data/SuppFile4_AOF_alns_prot_20210803.zip
