# Supplementary material for: The neighborhood of the Spike gene is a hotspot for modular intertypic homologous and non-homologous recombination in Coronavirus genomes
Source: Mol Biol Evol. 2021 Oct 12:msab292. doi: 10.1093/molbev/msab292 (PMC8549283; doi:10.1093/molbev/msab292)
Supplement: msab292_Supplementary_Data [file msab292_Supplementary_Data.zip › suppl_data/SuppFile2_revised_20210803.xls]

## Sheet: INDEX
		Info	Column index
Sheet	1_PSSM_hits_on_subgenera	This sheet contains the 73 non redundant Accessory ORF Families (AOFs) identified in our analysis. Each AOF PSSM was used to scan the 196 genomes of our dataset using TblastN method and e-value cutoff 1e-3
Columns	AccORF_family_order	The order the different AOFs appear in figs. 3, 4	A
	AccORF_family	Name of the AOF as seen in figs. 3, 4	B
	PSSM_Seed_sequence	Seed sequence for the creation of PSSM. Each AOF PSSM was created by using the corresponding seed sequence as query on PSI BLAST against the NCBI Coronaviridae nr protein database until convergence. PSI BLAST e-value cutoff: 1e-3	C
	Genera_with_PSSM_hits	All the CoV genera with genomes that have PSSM TblastN hits for this AOF	D
	Subgenera_with_PSSM_hits	All the CoV subgenera with genomes that have PSSM TblastN hits for this AOF	E
Sheet	2_ORF_PSSM_Info	Total ORF info for each genome used in our analysis. Coordinates of core ORF info were taken from Genbank. Accessory ORF coordinates are based on the AOF PSSM TblastN results. PSSM TblastN e-value cutoff: 1e-3
Columns	NCBI_genome_ID	NCBI accession of each sequence used in our analysis	A
	Organism_order	The order of the organisms as in figs. 3,4	B
	Genus_order	The order of the CoV genera as in figs. 3,4 (a-CoV, b-CoV, g-CoV and d-CoV)	C
	Subgenus_order	The order of all the subgenera as in figs. 3,4	D
	Genus	The CoV genus the corresponding genome belongs	E
	Subgenus	The CoV subgenus the corresponding genome belongs	F
	Genome_length	Genome length of this particular organism	G
	ORF	ORF name (Core or Accessory). Accessory ORFs are named after the corresponding AOF PSSM	H
	ORF_start_coordinates	ORF start coordinates on genome	I
	ORF_end_coordinates	ORF end coordinates on genome	J
	ORFtype	ORF classification. Each CoV ORF is classified as either CoreORF (1ab, S, E, M, N) or AccessoryORF	K
	SupportedByPeptide	The presence of an AOF that is also verified by a predicted peptide with length over 30 aa. Verified hits are denoted as TRUE.	L
	AOF_PSSM_TblastN_Evalue	TblastN e-value of each AOF PSSM. This value corresponds only to AccessoryORFs.	M
Sheet	3_PSI-Blast_CoreORFs_1e3	PSI BLAST results of AOF PSSMs against the Core ORFs of the 196 genomes used in our analysis. PSI BLAST e-value cutoff: 1e-3
Columns	AccORF_family	Name of the query AOF as seen in figs. 3, 4	A
	NCBI_genome_ID	NCBI accession of each sequence used in our analysis	B
	Genus	The CoV genus the corresponding genome belongs	C
	Subgenus	The CoV subgenus the corresponding genome belongs	D
	ORF	PSI BLAST subject Core ORF name	E
	BLAST_percent_identity	PSI BLAST hit percent identity	F
	BLAST_alignment_length	PSI BLAST hit alignment length	G
	BLAST_alignment_mismatches	PSI BLAST hit total mismatches in alignment	H
	BLAST_alignment_gaps	PSI BLAST hit total gaps in alignment	I
	BLAST_hit_query_start	PSI BLAST hit start position in query AOF	J
	BLAST_hit_query_end	PSI BLAST hit end position in query AOF	K
	BLAST_hit_subject_start	PSI BLAST hit start position in subject sequence (Database)	L
	BLAST_hit_subject_end	PSI BLAST hit end position in subject sequence (Database)	M
	evalue	PSI BLAST hit e-value	N
	bitscore	PSI BLAST hit bitscore	O
Sheet	4_PSSM-TblastN_CoreORFs_1e3	PSSM TblastN results of AOF PSSMs against the Core ORFs of the 196 organisms used in our analysis. PSSM TblastN e-value cutoff: 1e-3
Columns	AccORF_family	Name of the query AOF as seen in figs. 3, 4	A
	NCBI_genome_ID	NCBI accession of each sequence used in our analysis	B
	Genus	The CoV genus the corresponding genome belongs	C
	Subgenus	The CoV subgenus the corresponding genome belongs	D
	ORF	TblastN subject Core ORF name	E
	BLAST_percent_identity	TblastN hit percent identity	F
	BLAST_alignment_length	TblastN hit alignment length	G
	BLAST_alignment_mismatches	TblastN hit total mismatches in alignment	H
	BLAST_alignment_gaps	TblastN hit total gaps in alignment	I
	BLAST_hit_query_start	TblastN hit start position in query AOF	J
	BLAST_hit_query_end	TblastN hit end position in query AOF	K
	BLAST_hit_subject_start	TblastN hit start position in subject sequence (Database)	L
	BLAST_hit_subject_end	TblastN hit end position in subject sequence (Database)	M
	evalue	TblastN hit e-value	N
	bitscore	TblastN hit bitscore	O
Sheet	5PSI-Blast_NonCoronaviridae_1e3	PSI BLAST results of AOF PSSMs against the non-Coronaviridae NCBI nr protein database. This analysis aimed to identify AOFs that had homologues in other taxa. PSI BLAST e-value cutoff: 1e-3
Columns	AccORF_family	Name of the query AOF as seen in figs. 3, 4	A
	subject_sequence_accession	NCBI accession of each subject sequence	B
	subject_sequence_annotation	Subject sequence NCBI annotation	C
	subject_organism	Organism in which the subject sequence belongs	D
	BLAST_percent_identity	PSI BLAST hit percent identity	E
	BLAST_hit_query_start	PSI BLAST hit start position in query AOF	F
	BLAST_hit_query_end	PSI BLAST hit end position in query AOF	G
	BLAST_hit_subject_start	PSI BLAST hit start position in subject sequence (Database)	H
	BLAST_hit_subject_end	PSI BLAST hit end position in subject sequence (Database)	I
	evalue	PSI BLAST hit e-value	J
	bitscore	PSI BLAST hit bitscore	K
	5PSI-Blast_NonCoronaviridae_1e3	During our analyses, we identified several bacterial assemblies that contained Coronavirus genes. 9 E.coli genomes and one Salmonella enterica genome were downloaded from NCBI SRA and assembled with SPADES 3.12. Manual inspection of these bacterial assemblies revealed that the inclusion of coronavirus genes in them was actually an artefact.

## Sheet: 1_PSSM_hits_on_subgenera
AccORF_family_order	AccORF_family	PSSM_Seed_sequence	Genera_with_PSSM_hits	Subgenera_with_PSSM_hits
1	MERS_ORF4b	NC_019843_ORF4b_26093_26833	Alphacoronavirus, Betacoronavirus	Luchacovirus, Merbecovirus
2	MHV_NS2	NC_006213_NS2_21506_22342	Alphacoronavirus, Betacoronavirus	Luchacovirus, Embecovirus
3	MT820627_ORF2b	MT820627.1_cds_QOE77286.1_3	Alphacoronavirus	Luchacovirus
4	PEDV_ORF3	NC_003436.1_cds_NP_598311.1_3	Alphacoronavirus, Betacoronavirus	Decacovirus, Unclassified, Minunacovirus, Nyctacovirus, Pedacovirus, Colacovirus, Myotacovirus, Duvinacovirus, Setracovirus, Rhinacovirus, Tegacovirus, Minacovirus, Luchacovirus, Sunacovirus, Soracovirus, Sarbecovirus
5	MK720945_NS4	MK720945.1_cds_QCX35169.1_4	Alphacoronavirus	Decacovirus
6	MK720945_NS5a	MK720945.1_cds_QCX35170.1_5	Alphacoronavirus	Decacovirus
7	MK720945_NS5b	MK720945.1_cds_QCX35171.1_6	Alphacoronavirus	Decacovirus
8	TGEV_ORF3a	GQ152141.1_cds_ACS44219.1_4	Alphacoronavirus	Tegacovirus
9	FJ938058_ORF3b	FJ938058.1_cds_ACT10929.1_5	Alphacoronavirus	Tegacovirus
10	KP849472_ORF3	KP849472.1_cds_AKZ66471.1_4	Alphacoronavirus	Tegacovirus
11	NC_034972_ORF6	NC_034972.1_cds_YP_009380525.1_7	Alphacoronavirus	Rhinacovirus, Luchacovirus, Sunacovirus
12	SARS-CoV2_ORF7a	NC_045512_ORF7a_27394_27759	Alphacoronavirus, Betacoronavirus	Decacovirus, Sarbecovirus
13	MK720945_NS9	MK720945.1_cds_QCX35175.1_10	Alphacoronavirus	Decacovirus
14	NC_028814_ORF7	NC_028814.1_cds_YP_009199795.1_7	Alphacoronavirus	Decacovirus
15	MN611525_NS7	MN611525.1_cds_QHA24729.1_7	Alphacoronavirus	Decacovirus
16	JQ989272_NS7b	JQ989272.1_cds_AFU92128.1_8	Alphacoronavirus	Decacovirus
17	JQ989272_NS7c	JQ989272.1_cds_AFU92129.1_9	Alphacoronavirus	Decacovirus
18	KJ473799_ORF7	KJ473799.1_cds_AIA62232.1_7	Alphacoronavirus	Minunacovirus, Tegacovirus
19	MERS_ORF3	NC_019843_ORF3_25532_25843	Alphacoronavirus, Betacoronavirus	Nyctacovirus, Merbecovirus
20	KY073748_ORF8	KY073748.1_cds_APD51512.1_8	Alphacoronavirus	Duvinacovirus
21	NC_032107_ORFx	NC_032107.1_cds_YP_009328940.1_8	Alphacoronavirus	Unclassified, Myotacovirus, Duvinacovirus, Setracovirus
22	KY073746_ORFx	KY073746.1_cds_APD51496.1_8	Alphacoronavirus	Setracovirus
23	MG742313_NS7a	MG742313.1_cds_AWJ64268.1_7	Alphacoronavirus	Rhinacovirus
24	TGEV_ORF7	DQ286389.1_cds_ABD33846.1_5	Alphacoronavirus, Gammacoronavirus	Tegacovirus, Minacovirus, Brangacovirus
25	GQ477367_ORF7b	GQ477367.1_cds_ADB28915.1_11	Alphacoronavirus	Tegacovirus, Minacovirus
26	NC_030292_3x-like	NC_030292.1_cds_YP_009256202.1_8	Alphacoronavirus	Tegacovirus, Minacovirus
27	MT820627_ORF9	MT820627.1_cds_QOE77293.1_10	Alphacoronavirus	Luchacovirus
28	LN610099_6b	LN610099_6b_CEK09118	Alphacoronavirus, Gammacoronavirus	Decacovirus, Igacovirus
29	NC_025217_ORF2	NC_025217.1_cds_YP_009072439.1_3	Betacoronavirus	Hibecovirus
30	MHV_HE	NC_006213_HE_22354_23628	Betacoronavirus	Embecovirus
31	SARS-CoV2_ORF3a	NC_045512_ORF3a_25393_26220	Alphacoronavirus, Betacoronavirus	Tegacovirus, Sunacovirus, Sarbecovirus, Hibecovirus, Nobecovirus, Merbecovirus
32	SARS_ORF3b	NC_004718_ORF3b_25689_26117	Betacoronavirus	Sarbecovirus
33	MERS_ORF4a	NC_019843_ORF4a_25852_26181	Betacoronavirus	Merbecovirus
34	MERS_ORF5	NC_019843_ORF5_26840_27514	Betacoronavirus	Merbecovirus
35	MHV_ORF4	MH687968.1_cds_AYR18600.1_5	Betacoronavirus	Embecovirus
36	MHV_ORF5	NC_006213_ORF5_27792_28106	Betacoronavirus	Embecovirus
37	SARS-CoV2_ORF6	NC_045512_ORF6_27202_27387	Betacoronavirus	Sarbecovirus
38	SARS-CoV2_ORF7b	NC_045512_ORF7b_27756_27887	Betacoronavirus	Sarbecovirus
39	SARS-CoV2_ORF8	NC_045512_ORF8_27894_28259	Betacoronavirus	Sarbecovirus
40	NC_025217_ORF7	NC_025217.1_cds_YP_009072444.1_8	Betacoronavirus	Hibecovirus
41	NC_025217_ORF8	NC_025217.1_cds_YP_009072445.1_9	Betacoronavirus	Hibecovirus
42	SARS-CoV2_ORF10	NC_045512_ORF10_29558_29674	Betacoronavirus	Sarbecovirus
43	EF065515_NS7a	EF065515.1_cds_ABN10932.1_7	Betacoronavirus	Nobecovirus
44	EF065516_NS7b	EF065516.1_cds_ABN10941.1_8	Betacoronavirus	Nobecovirus
45	MT350598_P10	MT350598.1_cds_QKF94919.1_7	Betacoronavirus	Nobecovirus
46	IBV_ORF3a	EU022525_3_ABW75126	Gammacoronavirus	Igacovirus
47	IBV_ORF3b	NC_016996_NS7b_YP_005352887	Gammacoronavirus, Deltacoronavirus	Igacovirus, Buldecovirus, Andecovirus
48	NC_046965_ORF3	NC_046965_ORF3_YP_009755898	Gammacoronavirus	Brangacovirus
49	NC_046965_ORF4a	NC_046965_ORF4a_YP_009755899	Gammacoronavirus	Brangacovirus
50	PdCoV_NS6	NC_011550_NS6_YP_002308509	Gammacoronavirus, Deltacoronavirus	Igacovirus, Brangacovirus, Buldecovirus, Herdecovirus, Andecovirus
51	EU022525_4c	EU022525_4_ABW75130	Gammacoronavirus	Igacovirus
52	IBV_ORF5a	EU022525_5_ABW75131	Gammacoronavirus	Igacovirus, Brangacovirus
53	IBV_ORF5b	EU637854_5b_ACC94332	Gammacoronavirus	Igacovirus, Brangacovirus
54	NC_046965_ORF6	NC_046965_ORF6_YP_009755903	Gammacoronavirus	Brangacovirus
55	NC_046965_ORF7b	NC_046965_ORF7b_YP_009755905	Gammacoronavirus	Brangacovirus
56	MN690608_NS5a	MN690608_NS5a_QII89022	Gammacoronavirus	Cegacovirus
57	MN690608_NS5b	MN690608_NS5b_QII89023	Gammacoronavirus	Cegacovirus
58	MN690608_NS5c	MN690608_NS5c_QII89024	Gammacoronavirus	Cegacovirus
59	MN690608_NS6	MN690608_NS6_QII89025	Gammacoronavirus	Cegacovirus
60	MN690608_NS7b	MN690608_NS7b_QII89027	Gammacoronavirus	Cegacovirus
61	MN690608_NS8	MN690608_NS8_QII89028	Gammacoronavirus	Cegacovirus
62	MN690608_NS9	MN690608_NS9_QII89029	Gammacoronavirus	Cegacovirus
63	MN690608_NS10	MN690608_NS10_QII89030	Gammacoronavirus	Cegacovirus
64	KM454473_ORFY	KM454473_ORFY_AKF17733	Gammacoronavirus	Igacovirus
65	NC_046965_ORF10	NC_046965_ORF10_YP_009755909	Gammacoronavirus, Deltacoronavirus	Brangacovirus, Andecovirus
66	NC_046965_ORF11	NC_046965_ORF11_YP_009755910	Gammacoronavirus	Brangacovirus
67	MG812375_NS7b	MG812375_NS7b_AWV67112	Deltacoronavirus	Buldecovirus, Herdecovirus
68	FJ376620_NS7c	FJ376620_NS7c_ACJ12051	Deltacoronavirus	Buldecovirus
69	NC_016996_NS7a	NC_016996_NS7a_YP_005352886	Deltacoronavirus	Buldecovirus
70	LC364342_NS7d	LC364342_NS7d_BBC54830	Deltacoronavirus	Buldecovirus
71	NC_016994_NS7b	NC_016994_NS7b_YP_005352869	Deltacoronavirus	Herdecovirus
72	NC_016995_NS7a	NC_016995_NS7a_YP_005352876	Deltacoronavirus	Andecovirus
73	NC_016995_NS7c	NC_016995_NS7c_YP_005352878	Deltacoronavirus	Andecovirus

## Sheet: 2_ORF_PSSM_Info
NCBI_genome_ID	Organism_order	Genus_order	Subgenus_order	Genus	Subgenus	Genome_length	ORF	ORF_start_coordinates	ORF_end_coordinates	ORFtype	SupportedByPeptide	AOF_PSSM_TblastN_Evalue
MK211373	1	1	1	Alphacoronavirus	Decacovirus	29111	ORF1ab	325	20462	CoreORF	TRUE	X
MK211373	1	1	1	Alphacoronavirus	Decacovirus	29111	S	20464	24516	CoreORF	TRUE	X
MK211373	1	1	1	Alphacoronavirus	Decacovirus	29111	PEDV_ORF3	24516	25166	AccessoryORF	TRUE	3.21e-92
MK211373	1	1	1	Alphacoronavirus	Decacovirus	29111	MK720945_NS5a	25226	25546	AccessoryORF	TRUE	3.94e-51
MK211373	1	1	1	Alphacoronavirus	Decacovirus	29111	MK720945_NS5b	25534	25989	AccessoryORF	TRUE	6.52e-64
MK211373	1	1	1	Alphacoronavirus	Decacovirus	29111	E	25976	26200	CoreORF	TRUE	X
MK211373	1	1	1	Alphacoronavirus	Decacovirus	29111	M	26212	26895	CoreORF	TRUE	X
MK211373	1	1	1	Alphacoronavirus	Decacovirus	29111	N	26906	28117	CoreORF	TRUE	X
MK211373	1	1	1	Alphacoronavirus	Decacovirus	29111	MK720945_NS9	28101	28403	AccessoryORF	TRUE	5.03e-55
MK211373	1	1	1	Alphacoronavirus	Decacovirus	29111	SARS-CoV2_ORF7a	28451	28813	AccessoryORF	TRUE	5.56e-11
MK720945	2	1	1	Alphacoronavirus	Decacovirus	29203	ORF1ab	291	20428	CoreORF	TRUE	X
MK720945	2	1	1	Alphacoronavirus	Decacovirus	29203	S	20430	24485	CoreORF	TRUE	X
MK720945	2	1	1	Alphacoronavirus	Decacovirus	29203	PEDV_ORF3	24485	25135	AccessoryORF	TRUE	1.03e-95
MK720945	2	1	1	Alphacoronavirus	Decacovirus	29203	MK720945_NS4	25184	25540	AccessoryORF	TRUE	1.01e-79
MK720945	2	1	1	Alphacoronavirus	Decacovirus	29203	MK720945_NS5a	25544	25885	AccessoryORF	TRUE	3.83e-65
MK720945	2	1	1	Alphacoronavirus	Decacovirus	29203	MK720945_NS5b	25782	26222	AccessoryORF	TRUE	5.01e-76
MK720945	2	1	1	Alphacoronavirus	Decacovirus	29203	E	26209	26433	CoreORF	TRUE	X
MK720945	2	1	1	Alphacoronavirus	Decacovirus	29203	M	26440	27126	CoreORF	TRUE	X
MK720945	2	1	1	Alphacoronavirus	Decacovirus	29203	N	27137	28279	CoreORF	TRUE	X
MK720945	2	1	1	Alphacoronavirus	Decacovirus	29203	MK720945_NS9	28251	28565	AccessoryORF	TRUE	4.5e-66
MK720945	2	1	1	Alphacoronavirus	Decacovirus	29203	SARS-CoV2_ORF7a	28602	28952	AccessoryORF	TRUE	4.65e-12
NC_028814	3	1	1	Alphacoronavirus	Decacovirus	27608	ORF1ab	42	20224	CoreORF	TRUE	X
NC_028814	3	1	1	Alphacoronavirus	Decacovirus	27608	S	20226	24338	CoreORF	TRUE	X
NC_028814	3	1	1	Alphacoronavirus	Decacovirus	27608	PEDV_ORF3	24338	24991	AccessoryORF	TRUE	2.44e-90
NC_028814	3	1	1	Alphacoronavirus	Decacovirus	27608	E	25035	25232	CoreORF	TRUE	X
NC_028814	3	1	1	Alphacoronavirus	Decacovirus	27608	M	25242	25925	CoreORF	TRUE	X
NC_028814	3	1	1	Alphacoronavirus	Decacovirus	27608	N	25937	27088	CoreORF	TRUE	X
NC_028814	3	1	1	Alphacoronavirus	Decacovirus	27608	NC_028814_ORF7	27111	27356	AccessoryORF	TRUE	1.22e-54
NC_028814	3	1	1	Alphacoronavirus	Decacovirus	27608	MN611525_NS7	27126	27308	AccessoryORF	FALSE	1.49e-05
KJ473810	4	1	1	Alphacoronavirus	Decacovirus	27578	ORF1ab	23	20244	CoreORF	TRUE	X
KJ473810	4	1	1	Alphacoronavirus	Decacovirus	27578	S	20591	24358	CoreORF	TRUE	X
KJ473810	4	1	1	Alphacoronavirus	Decacovirus	27578	PEDV_ORF3	24358	25011	AccessoryORF	TRUE	9.31e-93
KJ473810	4	1	1	Alphacoronavirus	Decacovirus	27578	E	25055	25252	CoreORF	TRUE	X
KJ473810	4	1	1	Alphacoronavirus	Decacovirus	27578	M	25262	25945	CoreORF	TRUE	X
KJ473810	4	1	1	Alphacoronavirus	Decacovirus	27578	N	25957	27108	CoreORF	TRUE	X
KJ473810	4	1	1	Alphacoronavirus	Decacovirus	27578	NC_028814_ORF7	27127	27321	AccessoryORF	FALSE	2.4e-20
NC_018871	5	1	1	Alphacoronavirus	Decacovirus	28496	ORF1ab	303	20644	CoreORF	TRUE	X
NC_018871	5	1	1	Alphacoronavirus	Decacovirus	28496	S	20641	24690	CoreORF	TRUE	X
NC_018871	5	1	1	Alphacoronavirus	Decacovirus	28496	PEDV_ORF3	24693	25334	AccessoryORF	TRUE	4.88e-86
NC_018871	5	1	1	Alphacoronavirus	Decacovirus	28496	E	25375	25602	CoreORF	TRUE	X
NC_018871	5	1	1	Alphacoronavirus	Decacovirus	28496	M	25608	26297	CoreORF	TRUE	X
NC_018871	5	1	1	Alphacoronavirus	Decacovirus	28496	N	26308	27516	CoreORF	TRUE	X
NC_018871	5	1	1	Alphacoronavirus	Decacovirus	28496	MN611525_NS7	27532	27744	AccessoryORF	TRUE	1.65e-37
NC_018871	5	1	1	Alphacoronavirus	Decacovirus	28496	JQ989272_NS7b	27787	28245	AccessoryORF	TRUE	9.35e-86
NC_018871	5	1	1	Alphacoronavirus	Decacovirus	28496	JQ989272_NS7c	27986	28213	AccessoryORF	TRUE	2.74e-46
JQ989272	6	1	1	Alphacoronavirus	Decacovirus	28485	ORF1ab	303	20653	CoreORF	TRUE	X
JQ989272	6	1	1	Alphacoronavirus	Decacovirus	28485	S	20641	24690	CoreORF	TRUE	X
JQ989272	6	1	1	Alphacoronavirus	Decacovirus	28485	PEDV_ORF3	24693	25334	AccessoryORF	TRUE	1.23e-85
JQ989272	6	1	1	Alphacoronavirus	Decacovirus	28485	E	25375	25602	CoreORF	TRUE	X
JQ989272	6	1	1	Alphacoronavirus	Decacovirus	28485	M	25608	26288	CoreORF	TRUE	X
JQ989272	6	1	1	Alphacoronavirus	Decacovirus	28485	N	26300	27508	CoreORF	TRUE	X
JQ989272	6	1	1	Alphacoronavirus	Decacovirus	28485	MN611525_NS7	27524	27733	AccessoryORF	TRUE	3.76e-41
JQ989272	6	1	1	Alphacoronavirus	Decacovirus	28485	JQ989272_NS7b	27776	28234	AccessoryORF	TRUE	2.71e-86
JQ989272	6	1	1	Alphacoronavirus	Decacovirus	28485	JQ989272_NS7c	27975	28202	AccessoryORF	TRUE	9.48e-46
MN611523	7	1	1	Alphacoronavirus	Decacovirus	28514	ORF1ab	303	20656	CoreORF	TRUE	X
MN611523	7	1	1	Alphacoronavirus	Decacovirus	28514	S	20653	24264	CoreORF	TRUE	X
MN611523	7	1	1	Alphacoronavirus	Decacovirus	28514	PEDV_ORF3	24717	25358	AccessoryORF	TRUE	1.68e-85
MN611523	7	1	1	Alphacoronavirus	Decacovirus	28514	E	25399	25626	CoreORF	TRUE	X
MN611523	7	1	1	Alphacoronavirus	Decacovirus	28514	M	25632	26318	CoreORF	TRUE	X
MN611523	7	1	1	Alphacoronavirus	Decacovirus	28514	N	26330	27538	CoreORF	TRUE	X
MN611523	7	1	1	Alphacoronavirus	Decacovirus	28514	LN610099_6b	27554	27748	AccessoryORF	FALSE	0.000113
MN611523	7	1	1	Alphacoronavirus	Decacovirus	28514	MN611525_NS7	27554	27763	AccessoryORF	TRUE	4.51e-40
MN611523	7	1	1	Alphacoronavirus	Decacovirus	28514	JQ989272_NS7b	27806	28264	AccessoryORF	TRUE	6.86e-86
MN611523	7	1	1	Alphacoronavirus	Decacovirus	28514	JQ989272_NS7c	28005	28232	AccessoryORF	FALSE	2.19e-32
MN611525	8	1	1	Alphacoronavirus	Decacovirus	28169	ORF1ab	284	20442	CoreORF	TRUE	X
MN611525	8	1	1	Alphacoronavirus	Decacovirus	28169	S	20439	24497	CoreORF	TRUE	X
MN611525	8	1	1	Alphacoronavirus	Decacovirus	28169	PEDV_ORF3	24497	25144	AccessoryORF	TRUE	2.21e-87
MN611525	8	1	1	Alphacoronavirus	Decacovirus	28169	E	25178	25402	CoreORF	TRUE	X
MN611525	8	1	1	Alphacoronavirus	Decacovirus	28169	M	25409	26089	CoreORF	TRUE	X
MN611525	8	1	1	Alphacoronavirus	Decacovirus	28169	N	26100	27257	CoreORF	TRUE	X
MN611525	8	1	1	Alphacoronavirus	Decacovirus	28169	MN611525_NS7	27267	27515	AccessoryORF	TRUE	2.34e-47
MN611525	8	1	1	Alphacoronavirus	Decacovirus	28169	JQ989272_NS7b	27515	27913	AccessoryORF	TRUE	1.05e-58
MK472070	9	1	2	Alphacoronavirus	Ozimops	28009	ORF1ab	238	20543	CoreORF	TRUE	X
MK472070	9	1	2	Alphacoronavirus	Ozimops	28009	S	20497	24666	CoreORF	TRUE	X
MK472070	9	1	2	Alphacoronavirus	Ozimops	28009	PEDV_ORF3	24666	25325	AccessoryORF	TRUE	9.2e-102
MK472070	9	1	2	Alphacoronavirus	Ozimops	28009	E	25300	25548	CoreORF	TRUE	X
MK472070	9	1	2	Alphacoronavirus	Ozimops	28009	M	25558	26238	CoreORF	TRUE	X
MK472070	9	1	2	Alphacoronavirus	Ozimops	28009	N	26248	27519	CoreORF	TRUE	X
MK472070	9	1	2	Alphacoronavirus	Ozimops	28009	NC_032107_ORFx	27545	27760	AccessoryORF	FALSE	7.94e-05
NC_010438	10	1	3	Alphacoronavirus	Minunacovirus	28773	ORF1ab	270	20959	CoreORF	TRUE	X
NC_010438	10	1	3	Alphacoronavirus	Minunacovirus	28773	S	20956	25083	CoreORF	TRUE	X
NC_010438	10	1	3	Alphacoronavirus	Minunacovirus	28773	PEDV_ORF3	25083	25745	AccessoryORF	TRUE	2.88e-98
NC_010438	10	1	3	Alphacoronavirus	Minunacovirus	28773	E	25735	25959	CoreORF	TRUE	X
NC_010438	10	1	3	Alphacoronavirus	Minunacovirus	28773	M	25966	26721	CoreORF	TRUE	X
NC_010438	10	1	3	Alphacoronavirus	Minunacovirus	28773	N	26770	28038	CoreORF	TRUE	X
NC_010438	10	1	3	Alphacoronavirus	Minunacovirus	28773	KJ473799_ORF7	27788	28531	AccessoryORF	TRUE	1.49e-124
KJ473797	11	1	3	Alphacoronavirus	Minunacovirus	28760	ORF1ab	271	20960	CoreORF	TRUE	X
KJ473797	11	1	3	Alphacoronavirus	Minunacovirus	28760	S	20962	25098	CoreORF	TRUE	X
KJ473797	11	1	3	Alphacoronavirus	Minunacovirus	28760	PEDV_ORF3	25098	25760	AccessoryORF	TRUE	5.34e-98
KJ473797	11	1	3	Alphacoronavirus	Minunacovirus	28760	E	25750	25974	CoreORF	TRUE	X
KJ473797	11	1	3	Alphacoronavirus	Minunacovirus	28760	M	25984	26742	CoreORF	TRUE	X
KJ473797	11	1	3	Alphacoronavirus	Minunacovirus	28760	N	26791	28059	CoreORF	TRUE	X
KJ473797	11	1	3	Alphacoronavirus	Minunacovirus	28760	KJ473799_ORF7	27809	28504	AccessoryORF	TRUE	2.63e-92
MN611518	12	1	3	Alphacoronavirus	Minunacovirus	28751	ORF1ab	257	20946	CoreORF	TRUE	X
MN611518	12	1	3	Alphacoronavirus	Minunacovirus	28751	S	20948	25072	CoreORF	TRUE	X
MN611518	12	1	3	Alphacoronavirus	Minunacovirus	28751	PEDV_ORF3	25072	25734	AccessoryORF	TRUE	4.66e-97
MN611518	12	1	3	Alphacoronavirus	Minunacovirus	28751	E	25724	25948	CoreORF	TRUE	X
MN611518	12	1	3	Alphacoronavirus	Minunacovirus	28751	M	25958	26716	CoreORF	TRUE	X
MN611518	12	1	3	Alphacoronavirus	Minunacovirus	28751	N	26765	28033	CoreORF	TRUE	X
MN611518	12	1	3	Alphacoronavirus	Minunacovirus	28751	KJ473799_ORF7	27783	28046	AccessoryORF	TRUE	4.39e-43
MN611518	12	1	3	Alphacoronavirus	Minunacovirus	28751	KJ473799_ORF7	28045	28482	AccessoryORF	TRUE	4.74e-52
KJ473799	13	1	3	Alphacoronavirus	Minunacovirus	28767	ORF1ab	269	20937	CoreORF	TRUE	X
KJ473799	13	1	3	Alphacoronavirus	Minunacovirus	28767	S	20939	25075	CoreORF	TRUE	X
KJ473799	13	1	3	Alphacoronavirus	Minunacovirus	28767	PEDV_ORF3	25075	25737	AccessoryORF	TRUE	7.28e-98
KJ473799	13	1	3	Alphacoronavirus	Minunacovirus	28767	E	25727	25951	CoreORF	TRUE	X
KJ473799	13	1	3	Alphacoronavirus	Minunacovirus	28767	M	25961	26719	CoreORF	TRUE	X
KJ473799	13	1	3	Alphacoronavirus	Minunacovirus	28767	N	26768	28036	CoreORF	TRUE	X
KJ473799	13	1	3	Alphacoronavirus	Minunacovirus	28767	KJ473799_ORF7	27786	28529	AccessoryORF	TRUE	6.94e-133
MN611524	14	1	3	Alphacoronavirus	Minunacovirus	28316	ORF1ab	259	21059	CoreORF	TRUE	X
MN611524	14	1	3	Alphacoronavirus	Minunacovirus	28316	S	21061	25191	CoreORF	TRUE	X
MN611524	14	1	3	Alphacoronavirus	Minunacovirus	28316	PEDV_ORF3	25191	25823	AccessoryORF	TRUE	1.05e-77
MN611524	14	1	3	Alphacoronavirus	Minunacovirus	28316	E	25844	26068	CoreORF	TRUE	X
MN611524	14	1	3	Alphacoronavirus	Minunacovirus	28316	M	26075	26842	CoreORF	TRUE	X
MN611524	14	1	3	Alphacoronavirus	Minunacovirus	28316	N	26863	28032	CoreORF	TRUE	X
KJ473795	15	1	3	Alphacoronavirus	Minunacovirus	28310	ORF1ab	273	21067	CoreORF	TRUE	X
KJ473795	15	1	3	Alphacoronavirus	Minunacovirus	28310	S	21069	25196	CoreORF	TRUE	X
KJ473795	15	1	3	Alphacoronavirus	Minunacovirus	28310	PEDV_ORF3	25196	25828	AccessoryORF	TRUE	8.49e-81
KJ473795	15	1	3	Alphacoronavirus	Minunacovirus	28310	E	25849	26073	CoreORF	TRUE	X
KJ473795	15	1	3	Alphacoronavirus	Minunacovirus	28310	M	26080	26841	CoreORF	TRUE	X
KJ473795	15	1	3	Alphacoronavirus	Minunacovirus	28310	N	26862	28031	CoreORF	TRUE	X
NC_010437	16	1	3	Alphacoronavirus	Minunacovirus	28326	ORF1ab	272	21069	CoreORF	TRUE	X
NC_010437	16	1	3	Alphacoronavirus	Minunacovirus	28326	S	21071	25198	CoreORF	TRUE	X
NC_010437	16	1	3	Alphacoronavirus	Minunacovirus	28326	PEDV_ORF3	25198	25830	AccessoryORF	TRUE	4.57e-81
NC_010437	16	1	3	Alphacoronavirus	Minunacovirus	28326	E	25851	26075	CoreORF	TRUE	X
NC_010437	16	1	3	Alphacoronavirus	Minunacovirus	28326	M	26082	26849	CoreORF	TRUE	X
NC_010437	16	1	3	Alphacoronavirus	Minunacovirus	28326	N	26870	28039	CoreORF	TRUE	X
EU420137	17	1	3	Alphacoronavirus	Minunacovirus	28476	ORF1ab	273	21238	CoreORF	TRUE	X
EU420137	17	1	3	Alphacoronavirus	Minunacovirus	28476	S	21240	25397	CoreORF	TRUE	X
EU420137	17	1	3	Alphacoronavirus	Minunacovirus	28476	PEDV_ORF3	25366	25998	AccessoryORF	TRUE	5.63e-78
EU420137	17	1	3	Alphacoronavirus	Minunacovirus	28476	E	26019	26243	CoreORF	TRUE	X
EU420137	17	1	3	Alphacoronavirus	Minunacovirus	28476	M	26250	27017	CoreORF	TRUE	X
EU420137	17	1	3	Alphacoronavirus	Minunacovirus	28476	N	27038	28189	CoreORF	TRUE	X
MH938448	18	1	4	Alphacoronavirus	Nyctacovirus	27862	ORF1ab	296	20166	CoreORF	TRUE	X
MH938448	18	1	4	Alphacoronavirus	Nyctacovirus	27862	S	20153	24274	CoreORF	TRUE	X
MH938448	18	1	4	Alphacoronavirus	Nyctacovirus	27862	PEDV_ORF3	24277	24906	AccessoryORF	TRUE	5.8e-85
MH938448	18	1	4	Alphacoronavirus	Nyctacovirus	27862	E	24947	25174	CoreORF	TRUE	X
MH938448	18	1	4	Alphacoronavirus	Nyctacovirus	27862	M	25180	25863	CoreORF	TRUE	X
MH938448	18	1	4	Alphacoronavirus	Nyctacovirus	27862	N	25870	27174	CoreORF	TRUE	X
MH938448	18	1	4	Alphacoronavirus	Nyctacovirus	27862	MERS_ORF3	27198	27470	AccessoryORF	TRUE	9.96e-06
NC_028833	19	1	4	Alphacoronavirus	Nyctacovirus	27783	ORF1ab	214	20009	CoreORF	TRUE	X
NC_028833	19	1	4	Alphacoronavirus	Nyctacovirus	27783	S	20083	24114	CoreORF	TRUE	X
NC_028833	19	1	4	Alphacoronavirus	Nyctacovirus	27783	PEDV_ORF3	24114	24716	AccessoryORF	TRUE	3.71e-84
NC_028833	19	1	4	Alphacoronavirus	Nyctacovirus	27783	E	24762	24989	CoreORF	TRUE	X
NC_028833	19	1	4	Alphacoronavirus	Nyctacovirus	27783	M	24996	25682	CoreORF	TRUE	X
NC_028833	19	1	4	Alphacoronavirus	Nyctacovirus	27783	N	25691	26986	CoreORF	TRUE	X
NC_028833	19	1	4	Alphacoronavirus	Nyctacovirus	27783	MERS_ORF3	27007	27276	AccessoryORF	TRUE	2.38e-07
MH938449	20	1	4	Alphacoronavirus	Nyctacovirus	28128	ORF1ab	281	20175	CoreORF	TRUE	X
MH938449	20	1	4	Alphacoronavirus	Nyctacovirus	28128	S	20172	24371	CoreORF	TRUE	X
MH938449	20	1	4	Alphacoronavirus	Nyctacovirus	28128	PEDV_ORF3	24371	25009	AccessoryORF	TRUE	2.07e-82
MH938449	20	1	4	Alphacoronavirus	Nyctacovirus	28128	E	25103	25330	CoreORF	TRUE	X
MH938449	20	1	4	Alphacoronavirus	Nyctacovirus	28128	M	25343	26050	CoreORF	TRUE	X
MH938449	20	1	4	Alphacoronavirus	Nyctacovirus	28128	N	26058	27356	CoreORF	TRUE	X
MK472071	21	1	4	Alphacoronavirus	Nyctacovirus	27537	ORF1ab	163	19880	CoreORF	TRUE	X
MK472071	21	1	4	Alphacoronavirus	Nyctacovirus	27537	S	19837	24033	CoreORF	TRUE	X
MK472071	21	1	4	Alphacoronavirus	Nyctacovirus	27537	PEDV_ORF3	24036	24650	AccessoryORF	TRUE	1.2e-78
MK472071	21	1	4	Alphacoronavirus	Nyctacovirus	27537	E	24651	24878	CoreORF	TRUE	X
MK472071	21	1	4	Alphacoronavirus	Nyctacovirus	27537	M	24885	25562	CoreORF	TRUE	X
MK472071	21	1	4	Alphacoronavirus	Nyctacovirus	27537	N	25571	26830	CoreORF	TRUE	X
MK472068	22	1	4	Alphacoronavirus	Nyctacovirus	27435	ORF1ab	435	19789	CoreORF	TRUE	X
MK472068	22	1	4	Alphacoronavirus	Nyctacovirus	27435	S	19795	23958	CoreORF	TRUE	X
MK472068	22	1	4	Alphacoronavirus	Nyctacovirus	27435	PEDV_ORF3	23967	24572	AccessoryORF	TRUE	2.74e-75
MK472068	22	1	4	Alphacoronavirus	Nyctacovirus	27435	E	24581	24811	CoreORF	TRUE	X
MK472068	22	1	4	Alphacoronavirus	Nyctacovirus	27435	M	24818	25495	CoreORF	TRUE	X
MK472068	22	1	4	Alphacoronavirus	Nyctacovirus	27435	N	25504	26763	CoreORF	TRUE	X
MK472068	22	1	4	Alphacoronavirus	Nyctacovirus	27435	MERS_ORF3	26782	27063	AccessoryORF	TRUE	2.53e-05
MH687940	23	1	5	Alphacoronavirus	Pedacovirus	28172	ORF1ab	239	20553	CoreORF	TRUE	X
MH687940	23	1	5	Alphacoronavirus	Pedacovirus	28172	S	20550	24668	CoreORF	TRUE	X
MH687940	23	1	5	Alphacoronavirus	Pedacovirus	28172	PEDV_ORF3	24668	25339	AccessoryORF	TRUE	5.89e-101
MH687940	23	1	5	Alphacoronavirus	Pedacovirus	28172	E	25323	25553	CoreORF	TRUE	X
MH687940	23	1	5	Alphacoronavirus	Pedacovirus	28172	M	25560	26243	CoreORF	TRUE	X
MH687940	23	1	5	Alphacoronavirus	Pedacovirus	28172	N	26254	27438	CoreORF	TRUE	X
NC_009657	24	1	5	Alphacoronavirus	Pedacovirus	28203	ORF1ab	294	20674	CoreORF	TRUE	X
NC_009657	24	1	5	Alphacoronavirus	Pedacovirus	28203	S	20671	24786	CoreORF	TRUE	X
NC_009657	24	1	5	Alphacoronavirus	Pedacovirus	28203	PEDV_ORF3	24786	25457	AccessoryORF	TRUE	7.01e-100
NC_009657	24	1	5	Alphacoronavirus	Pedacovirus	28203	E	25441	25671	CoreORF	TRUE	X
NC_009657	24	1	5	Alphacoronavirus	Pedacovirus	28203	M	25678	26361	CoreORF	TRUE	X
NC_009657	24	1	5	Alphacoronavirus	Pedacovirus	28203	N	26372	27556	CoreORF	TRUE	X
MN065811	25	1	5	Alphacoronavirus	Pedacovirus	28121	ORF1ab	285	20515	CoreORF	TRUE	X
MN065811	25	1	5	Alphacoronavirus	Pedacovirus	28121	S	20512	24606	CoreORF	TRUE	X
MN065811	25	1	5	Alphacoronavirus	Pedacovirus	28121	PEDV_ORF3	24606	25277	AccessoryORF	TRUE	5.89e-101
MN065811	25	1	5	Alphacoronavirus	Pedacovirus	28121	E	25261	25491	CoreORF	TRUE	X
MN065811	25	1	5	Alphacoronavirus	Pedacovirus	28121	M	25497	26183	CoreORF	TRUE	X
MN065811	25	1	5	Alphacoronavirus	Pedacovirus	28121	N	26192	27451	CoreORF	TRUE	X
NC_003436	26	1	5	Alphacoronavirus	Pedacovirus	28035	ORF1ab	297	20641	CoreORF	TRUE	X
NC_003436	26	1	5	Alphacoronavirus	Pedacovirus	28035	S	20638	24789	CoreORF	TRUE	X
NC_003436	26	1	5	Alphacoronavirus	Pedacovirus	28035	PEDV_ORF3	24789	25460	AccessoryORF	TRUE	1.75e-108
NC_003436	26	1	5	Alphacoronavirus	Pedacovirus	28035	E	25444	25674	CoreORF	TRUE	X
NC_003436	26	1	5	Alphacoronavirus	Pedacovirus	28035	M	25682	26362	CoreORF	TRUE	X
NC_003436	26	1	5	Alphacoronavirus	Pedacovirus	28035	N	26374	27699	CoreORF	TRUE	X
MK472067	27	1	5	Alphacoronavirus	Pedacovirus	28172	ORF1ab	295	20603	CoreORF	TRUE	X
MK472067	27	1	5	Alphacoronavirus	Pedacovirus	28172	S	20600	24733	CoreORF	TRUE	X
MK472067	27	1	5	Alphacoronavirus	Pedacovirus	28172	PEDV_ORF3	24733	25404	AccessoryORF	TRUE	3.92e-98
MK472067	27	1	5	Alphacoronavirus	Pedacovirus	28172	E	25358	25618	CoreORF	TRUE	X
MK472067	27	1	5	Alphacoronavirus	Pedacovirus	28172	M	25630	26313	CoreORF	TRUE	X
MK472067	27	1	5	Alphacoronavirus	Pedacovirus	28172	N	26322	27614	CoreORF	TRUE	X
NC_022103	28	1	6	Alphacoronavirus	Colacovirus	28035	ORF1ab	80	20556	CoreORF	TRUE	X
NC_022103	28	1	6	Alphacoronavirus	Colacovirus	28035	S	20553	24647	CoreORF	TRUE	X
NC_022103	28	1	6	Alphacoronavirus	Colacovirus	28035	PEDV_ORF3	24647	25315	AccessoryORF	TRUE	2.98e-96
NC_022103	28	1	6	Alphacoronavirus	Colacovirus	28035	E	25308	25532	CoreORF	TRUE	X
NC_022103	28	1	6	Alphacoronavirus	Colacovirus	28035	M	25539	26219	CoreORF	TRUE	X
NC_022103	28	1	6	Alphacoronavirus	Colacovirus	28035	N	26230	27507	CoreORF	TRUE	X
KY073748	29	1	7	Alphacoronavirus	Duvinacovirus	27636	ORF1ab	202	20504	CoreORF	TRUE	X
KY073748	29	1	7	Alphacoronavirus	Duvinacovirus	27636	S	20506	24600	CoreORF	TRUE	X
KY073748	29	1	7	Alphacoronavirus	Duvinacovirus	27636	PEDV_ORF3	24600	25271	AccessoryORF	TRUE	5.01e-93
KY073748	29	1	7	Alphacoronavirus	Duvinacovirus	27636	E	25261	25494	CoreORF	TRUE	X
KY073748	29	1	7	Alphacoronavirus	Duvinacovirus	27636	M	25506	26186	CoreORF	TRUE	X
KY073748	29	1	7	Alphacoronavirus	Duvinacovirus	27636	N	26200	27399	CoreORF	TRUE	X
KY073748	29	1	7	Alphacoronavirus	Duvinacovirus	27636	KY073748_ORF8	27407	27601	AccessoryORF	TRUE	1.25e-41
MN611517	30	1	7	Alphacoronavirus	Duvinacovirus	27621	ORF1ab	283	20588	CoreORF	TRUE	X
MN611517	30	1	7	Alphacoronavirus	Duvinacovirus	27621	S	20590	24681	CoreORF	TRUE	X
MN611517	30	1	7	Alphacoronavirus	Duvinacovirus	27621	PEDV_ORF3	24681	25346	AccessoryORF	TRUE	1.73e-92
MN611517	30	1	7	Alphacoronavirus	Duvinacovirus	27621	E	25342	25575	CoreORF	TRUE	X
MN611517	30	1	7	Alphacoronavirus	Duvinacovirus	27621	M	25587	26267	CoreORF	TRUE	X
MN611517	30	1	7	Alphacoronavirus	Duvinacovirus	27621	N	26281	27483	CoreORF	TRUE	X
MN611517	30	1	7	Alphacoronavirus	Duvinacovirus	27621	KY073748_ORF8	27491	27580	AccessoryORF	FALSE	1.5e-09
KY073747	31	1	7	Alphacoronavirus	Duvinacovirus	27837	ORF1ab	243	20527	CoreORF	TRUE	X
KY073747	31	1	7	Alphacoronavirus	Duvinacovirus	27837	S	20529	24623	CoreORF	TRUE	X
KY073747	31	1	7	Alphacoronavirus	Duvinacovirus	27837	PEDV_ORF3	24623	25288	AccessoryORF	TRUE	2.9e-89
KY073747	31	1	7	Alphacoronavirus	Duvinacovirus	27837	E	25284	25517	CoreORF	TRUE	X
KY073747	31	1	7	Alphacoronavirus	Duvinacovirus	27837	M	25529	26209	CoreORF	TRUE	X
KY073747	31	1	7	Alphacoronavirus	Duvinacovirus	27837	N	26223	27383	CoreORF	TRUE	X
KY073747	31	1	7	Alphacoronavirus	Duvinacovirus	27837	NC_032107_ORFx	27436	27669	AccessoryORF	TRUE	8.41e-36
NC_028752	32	1	7	Alphacoronavirus	Duvinacovirus	27395	ORF1ab	293	20583	CoreORF	TRUE	X
NC_028752	32	1	7	Alphacoronavirus	Duvinacovirus	27395	S	20585	24094	CoreORF	TRUE	X
NC_028752	32	1	7	Alphacoronavirus	Duvinacovirus	27395	PEDV_ORF3	24094	24762	AccessoryORF	TRUE	3.33e-90
NC_028752	32	1	7	Alphacoronavirus	Duvinacovirus	27395	E	24752	24985	CoreORF	TRUE	X
NC_028752	32	1	7	Alphacoronavirus	Duvinacovirus	27395	M	24997	25677	CoreORF	TRUE	X
NC_028752	32	1	7	Alphacoronavirus	Duvinacovirus	27395	N	25691	26839	CoreORF	TRUE	X
NC_028752	32	1	7	Alphacoronavirus	Duvinacovirus	27395	NC_032107_ORFx	26893	27132	AccessoryORF	TRUE	4.86e-39
JQ410000	33	1	7	Alphacoronavirus	Duvinacovirus	27374	ORF1ab	293	20580	CoreORF	TRUE	X
JQ410000	33	1	7	Alphacoronavirus	Duvinacovirus	27374	S	20582	24091	CoreORF	TRUE	X
JQ410000	33	1	7	Alphacoronavirus	Duvinacovirus	27374	PEDV_ORF3	24245	24760	AccessoryORF	TRUE	5.44e-71
JQ410000	33	1	7	Alphacoronavirus	Duvinacovirus	27374	PEDV_ORF3	24091	24486	AccessoryORF	TRUE	2.04e-13
JQ410000	33	1	7	Alphacoronavirus	Duvinacovirus	27374	E	24750	24983	CoreORF	TRUE	X
JQ410000	33	1	7	Alphacoronavirus	Duvinacovirus	27374	M	24995	25675	CoreORF	TRUE	X
JQ410000	33	1	7	Alphacoronavirus	Duvinacovirus	27374	N	25689	26846	CoreORF	TRUE	X
JQ410000	33	1	7	Alphacoronavirus	Duvinacovirus	27374	NC_032107_ORFx	26872	27111	AccessoryORF	TRUE	4.86e-39
NC_002645	34	1	7	Alphacoronavirus	Duvinacovirus	27319	ORF1ab	293	20568	CoreORF	TRUE	X
NC_002645	34	1	7	Alphacoronavirus	Duvinacovirus	27319	S	20570	24091	CoreORF	TRUE	X
NC_002645	34	1	7	Alphacoronavirus	Duvinacovirus	27319	PEDV_ORF3	24091	24483	AccessoryORF	TRUE	9.27e-46
NC_002645	34	1	7	Alphacoronavirus	Duvinacovirus	27319	PEDV_ORF3	24482	24733	AccessoryORF	TRUE	1.03e-33
NC_002645	34	1	7	Alphacoronavirus	Duvinacovirus	27319	E	24750	24983	CoreORF	TRUE	X
NC_002645	34	1	7	Alphacoronavirus	Duvinacovirus	27319	M	24995	25672	CoreORF	TRUE	X
NC_002645	34	1	7	Alphacoronavirus	Duvinacovirus	27319	N	25686	26855	CoreORF	TRUE	X
NC_002645	34	1	7	Alphacoronavirus	Duvinacovirus	27319	NC_032107_ORFx	26886	27026	AccessoryORF	FALSE	7.85e-18
NC_032107	35	1	8	Alphacoronavirus	Setracovirus	28363	ORF1ab	242	20517	CoreORF	TRUE	X
NC_032107	35	1	8	Alphacoronavirus	Setracovirus	28363	S	20514	24632	CoreORF	TRUE	X
NC_032107	35	1	8	Alphacoronavirus	Setracovirus	28363	PEDV_ORF3	24632	25300	AccessoryORF	TRUE	1.67e-94
NC_032107	35	1	8	Alphacoronavirus	Setracovirus	28363	E	25296	25529	CoreORF	TRUE	X
NC_032107	35	1	8	Alphacoronavirus	Setracovirus	28363	M	25538	26230	CoreORF	TRUE	X
NC_032107	35	1	8	Alphacoronavirus	Setracovirus	28363	N	26241	27464	CoreORF	TRUE	X
NC_032107	35	1	8	Alphacoronavirus	Setracovirus	28363	NC_032107_ORFx	27927	28211	AccessoryORF	TRUE	1.36e-46
NC_005831	36	1	8	Alphacoronavirus	Setracovirus	27555	ORF1ab	287	20475	CoreORF	TRUE	X
NC_005831	36	1	8	Alphacoronavirus	Setracovirus	27555	S	20472	24542	CoreORF	TRUE	X
NC_005831	36	1	8	Alphacoronavirus	Setracovirus	27555	PEDV_ORF3	24548	25204	AccessoryORF	TRUE	1e-88
NC_005831	36	1	8	Alphacoronavirus	Setracovirus	27555	E	25200	25433	CoreORF	TRUE	X
NC_005831	36	1	8	Alphacoronavirus	Setracovirus	27555	M	25442	26122	CoreORF	TRUE	X
NC_005831	36	1	8	Alphacoronavirus	Setracovirus	27555	N	26133	27266	CoreORF	TRUE	X
KY073746	37	1	8	Alphacoronavirus	Setracovirus	28444	ORF1ab	245	20598	CoreORF	TRUE	X
KY073746	37	1	8	Alphacoronavirus	Setracovirus	28444	S	20595	24728	CoreORF	TRUE	X
KY073746	37	1	8	Alphacoronavirus	Setracovirus	28444	PEDV_ORF3	24728	25396	AccessoryORF	TRUE	2.44e-90
KY073746	37	1	8	Alphacoronavirus	Setracovirus	28444	E	25392	25625	CoreORF	TRUE	X
KY073746	37	1	8	Alphacoronavirus	Setracovirus	28444	M	25618	26319	CoreORF	TRUE	X
KY073746	37	1	8	Alphacoronavirus	Setracovirus	28444	N	26331	27632	CoreORF	TRUE	X
KY073746	37	1	8	Alphacoronavirus	Setracovirus	28444	KY073746_ORFx	27896	28162	AccessoryORF	TRUE	2.52e-65
KY073746	37	1	8	Alphacoronavirus	Setracovirus	28444	NC_032107_ORFx	28195	28437	AccessoryORF	TRUE	2.1e-25
NC_028811	38	1	9	Alphacoronavirus	Myotacovirus	27935	ORF1ab	299	20286	CoreORF	TRUE	X
NC_028811	38	1	9	Alphacoronavirus	Myotacovirus	27935	S	20288	24451	CoreORF	TRUE	X
NC_028811	38	1	9	Alphacoronavirus	Myotacovirus	27935	PEDV_ORF3	24496	25095	AccessoryORF	TRUE	2.23e-69
NC_028811	38	1	9	Alphacoronavirus	Myotacovirus	27935	E	25109	25339	CoreORF	TRUE	X
NC_028811	38	1	9	Alphacoronavirus	Myotacovirus	27935	M	25349	26032	CoreORF	TRUE	X
NC_028811	38	1	9	Alphacoronavirus	Myotacovirus	27935	N	26041	27330	CoreORF	TRUE	X
NC_028811	38	1	9	Alphacoronavirus	Myotacovirus	27935	NC_032107_ORFx	27430	27645	AccessoryORF	FALSE	0.000378
MT663548	39	1	10	Alphacoronavirus	Desmodus	29097	ORF1ab	242	20367	CoreORF	TRUE	X
MT663548	39	1	10	Alphacoronavirus	Desmodus	29097	S	20467	24684	CoreORF	TRUE	X
MT663548	39	1	10	Alphacoronavirus	Desmodus	29097	PEDV_ORF3	24690	25340	AccessoryORF	TRUE	4.28e-76
MT663548	39	1	10	Alphacoronavirus	Desmodus	29097	E	25327	25548	CoreORF	TRUE	X
MT663548	39	1	10	Alphacoronavirus	Desmodus	29097	M	25555	26238	CoreORF	TRUE	X
MT663548	39	1	10	Alphacoronavirus	Desmodus	29097	N	26255	27460	CoreORF	TRUE	X
NC_009988	40	1	11	Alphacoronavirus	Rhinacovirus	27165	ORF1ab	297	20479	CoreORF	TRUE	X
NC_009988	40	1	11	Alphacoronavirus	Rhinacovirus	27165	S	20476	23862	CoreORF	TRUE	X
NC_009988	40	1	11	Alphacoronavirus	Rhinacovirus	27165	NC_034972_ORF6	21271	21702	AccessoryORF	FALSE	6.21e-69
NC_009988	40	1	11	Alphacoronavirus	Rhinacovirus	27165	PEDV_ORF3	23862	24542	AccessoryORF	TRUE	1.36e-88
NC_009988	40	1	11	Alphacoronavirus	Rhinacovirus	27165	E	24532	24759	CoreORF	TRUE	X
NC_009988	40	1	11	Alphacoronavirus	Rhinacovirus	27165	M	24768	25457	CoreORF	TRUE	X
NC_009988	40	1	11	Alphacoronavirus	Rhinacovirus	27165	N	25469	26596	CoreORF	TRUE	X
NC_009988	40	1	11	Alphacoronavirus	Rhinacovirus	27165	MG742313_NS7a	26608	26904	AccessoryORF	TRUE	1.52e-67
MG742313	41	1	11	Alphacoronavirus	Rhinacovirus	27157	ORF1ab	297	20482	CoreORF	TRUE	X
MG742313	41	1	11	Alphacoronavirus	Rhinacovirus	27157	S	20479	23871	CoreORF	TRUE	X
MG742313	41	1	11	Alphacoronavirus	Rhinacovirus	27157	NC_034972_ORF6	21277	21711	AccessoryORF	FALSE	1.32e-69
MG742313	41	1	11	Alphacoronavirus	Rhinacovirus	27157	PEDV_ORF3	23871	24551	AccessoryORF	TRUE	5.59e-87
MG742313	41	1	11	Alphacoronavirus	Rhinacovirus	27157	E	24541	24768	CoreORF	TRUE	X
MG742313	41	1	11	Alphacoronavirus	Rhinacovirus	27157	M	24777	25463	CoreORF	TRUE	X
MG742313	41	1	11	Alphacoronavirus	Rhinacovirus	27157	N	25475	26602	CoreORF	TRUE	X
MG742313	41	1	11	Alphacoronavirus	Rhinacovirus	27157	MG742313_NS7a	26614	26910	AccessoryORF	TRUE	9.33e-69
MN611522	42	1	11	Alphacoronavirus	Rhinacovirus	26958	ORF1ab	132	20317	CoreORF	TRUE	X
MN611522	42	1	11	Alphacoronavirus	Rhinacovirus	26958	S	20314	23673	CoreORF	TRUE	X
MN611522	42	1	11	Alphacoronavirus	Rhinacovirus	26958	NC_034972_ORF6	21094	21534	AccessoryORF	FALSE	1.64e-66
MN611522	42	1	11	Alphacoronavirus	Rhinacovirus	26958	PEDV_ORF3	23673	24353	AccessoryORF	TRUE	1.41e-86
MN611522	42	1	11	Alphacoronavirus	Rhinacovirus	26958	E	24343	24570	CoreORF	TRUE	X
MN611522	42	1	11	Alphacoronavirus	Rhinacovirus	26958	M	24579	25265	CoreORF	TRUE	X
MN611522	42	1	11	Alphacoronavirus	Rhinacovirus	26958	N	25277	26407	CoreORF	TRUE	X
MN611522	42	1	11	Alphacoronavirus	Rhinacovirus	26958	MG742313_NS7a	26419	26715	AccessoryORF	TRUE	2.4e-61
NC_028824	43	1	11	Alphacoronavirus	Rhinacovirus	26975	ORF1ab	135	20284	CoreORF	TRUE	X
NC_028824	43	1	11	Alphacoronavirus	Rhinacovirus	26975	S	20281	23679	CoreORF	TRUE	X
NC_028824	43	1	11	Alphacoronavirus	Rhinacovirus	26975	NC_034972_ORF6	21070	21513	AccessoryORF	FALSE	7.72e-66
NC_028824	43	1	11	Alphacoronavirus	Rhinacovirus	26975	PEDV_ORF3	23679	24359	AccessoryORF	TRUE	1.56e-89
NC_028824	43	1	11	Alphacoronavirus	Rhinacovirus	26975	E	24349	24576	CoreORF	TRUE	X
NC_028824	43	1	11	Alphacoronavirus	Rhinacovirus	26975	M	24585	25271	CoreORF	TRUE	X
NC_028824	43	1	11	Alphacoronavirus	Rhinacovirus	26975	N	25283	26410	CoreORF	TRUE	X
NC_028824	43	1	11	Alphacoronavirus	Rhinacovirus	26975	MG742313_NS7a	26422	26718	AccessoryORF	TRUE	1.47e-62
EU186072	44	1	12	Alphacoronavirus	Tegacovirus	29258	ORF1ab	312	20407	CoreORF	TRUE	X
EU186072	44	1	12	Alphacoronavirus	Tegacovirus	29258	S	20404	24798	CoreORF	TRUE	X
EU186072	44	1	12	Alphacoronavirus	Tegacovirus	29258	TGEV_ORF3a	24810	25016	AccessoryORF	TRUE	5.9e-37
EU186072	44	1	12	Alphacoronavirus	Tegacovirus	29258	FJ938058_ORF3b	24970	25146	AccessoryORF	TRUE	1.27e-36
EU186072	44	1	12	Alphacoronavirus	Tegacovirus	29258	PEDV_ORF3	25147	25794	AccessoryORF	TRUE	3.68e-93
EU186072	44	1	12	Alphacoronavirus	Tegacovirus	29258	E	25826	26074	CoreORF	TRUE	X
EU186072	44	1	12	Alphacoronavirus	Tegacovirus	29258	M	26085	26876	CoreORF	TRUE	X
EU186072	44	1	12	Alphacoronavirus	Tegacovirus	29258	N	26889	28022	CoreORF	TRUE	X
EU186072	44	1	12	Alphacoronavirus	Tegacovirus	29258	TGEV_ORF7	28027	28329	AccessoryORF	TRUE	9.97e-57
EU186072	44	1	12	Alphacoronavirus	Tegacovirus	29258	GQ477367_ORF7b	28340	28951	AccessoryORF	TRUE	2.92e-125
HQ012370	45	1	12	Alphacoronavirus	Tegacovirus	29266	ORF1ab	291	20368	CoreORF	TRUE	X
HQ012370	45	1	12	Alphacoronavirus	Tegacovirus	29266	S	20365	24774	CoreORF	TRUE	X
HQ012370	45	1	12	Alphacoronavirus	Tegacovirus	29266	TGEV_ORF3a	24786	24995	AccessoryORF	TRUE	2.32e-37
HQ012370	45	1	12	Alphacoronavirus	Tegacovirus	29266	FJ938058_ORF3b	24946	25164	AccessoryORF	TRUE	3.33e-46
HQ012370	45	1	12	Alphacoronavirus	Tegacovirus	29266	PEDV_ORF3	25164	25832	AccessoryORF	TRUE	3.78e-100
HQ012370	45	1	12	Alphacoronavirus	Tegacovirus	29266	E	25864	26112	CoreORF	TRUE	X
HQ012370	45	1	12	Alphacoronavirus	Tegacovirus	29266	M	26123	26911	CoreORF	TRUE	X
HQ012370	45	1	12	Alphacoronavirus	Tegacovirus	29266	N	26924	28063	CoreORF	TRUE	X
HQ012370	45	1	12	Alphacoronavirus	Tegacovirus	29266	TGEV_ORF7	28068	28370	AccessoryORF	TRUE	2.88e-57
HQ012370	45	1	12	Alphacoronavirus	Tegacovirus	29266	GQ477367_ORF7b	28381	28995	AccessoryORF	TRUE	3.22e-128
FJ938058	46	1	12	Alphacoronavirus	Tegacovirus	28481	ORF1ab	293	20370	CoreORF	TRUE	X
FJ938058	46	1	12	Alphacoronavirus	Tegacovirus	28481	S	20367	24065	CoreORF	TRUE	X
FJ938058	46	1	12	Alphacoronavirus	Tegacovirus	28481	TGEV_ORF3a	24077	24286	AccessoryORF	TRUE	1.93e-38
FJ938058	46	1	12	Alphacoronavirus	Tegacovirus	28481	FJ938058_ORF3b	24237	24455	AccessoryORF	TRUE	4.54e-46
FJ938058	46	1	12	Alphacoronavirus	Tegacovirus	28481	PEDV_ORF3	24466	24996	AccessoryORF	TRUE	3.14e-67
FJ938058	46	1	12	Alphacoronavirus	Tegacovirus	28481	PEDV_ORF3	24962	25054	AccessoryORF	TRUE	0.000629
FJ938058	46	1	12	Alphacoronavirus	Tegacovirus	28481	E	25086	25334	CoreORF	TRUE	X
FJ938058	46	1	12	Alphacoronavirus	Tegacovirus	28481	M	25345	26136	CoreORF	TRUE	X
FJ938058	46	1	12	Alphacoronavirus	Tegacovirus	28481	SARS-CoV2_ORF3a	25507	25944	AccessoryORF	FALSE	0.000461
FJ938058	46	1	12	Alphacoronavirus	Tegacovirus	28481	N	26149	27276	CoreORF	TRUE	X
FJ938058	46	1	12	Alphacoronavirus	Tegacovirus	28481	TGEV_ORF7	27281	27583	AccessoryORF	TRUE	8.33e-58
FJ938058	46	1	12	Alphacoronavirus	Tegacovirus	28481	GQ477367_ORF7b	27594	28208	AccessoryORF	TRUE	6.46e-124
HQ012369	47	1	12	Alphacoronavirus	Tegacovirus	28431	ORF1ab	293	20379	CoreORF	TRUE	X
HQ012369	47	1	12	Alphacoronavirus	Tegacovirus	28431	S	20376	23978	CoreORF	TRUE	X
HQ012369	47	1	12	Alphacoronavirus	Tegacovirus	28431	TGEV_ORF3a	23990	24199	AccessoryORF	TRUE	3.6e-38
HQ012369	47	1	12	Alphacoronavirus	Tegacovirus	28431	FJ938058_ORF3b	24150	24368	AccessoryORF	TRUE	1.15e-45
HQ012369	47	1	12	Alphacoronavirus	Tegacovirus	28431	PEDV_ORF3	24532	24999	AccessoryORF	TRUE	6.42e-61
HQ012369	47	1	12	Alphacoronavirus	Tegacovirus	28431	E	25031	25279	CoreORF	TRUE	X
HQ012369	47	1	12	Alphacoronavirus	Tegacovirus	28431	M	25290	26084	CoreORF	TRUE	X
HQ012369	47	1	12	Alphacoronavirus	Tegacovirus	28431	N	26097	27230	CoreORF	TRUE	X
HQ012369	47	1	12	Alphacoronavirus	Tegacovirus	28431	TGEV_ORF7	27235	27537	AccessoryORF	TRUE	2.88e-57
HQ012369	47	1	12	Alphacoronavirus	Tegacovirus	28431	GQ477367_ORF7b	27548	28162	AccessoryORF	TRUE	5.75e-130
KP143507	48	1	12	Alphacoronavirus	Tegacovirus	28986	ORF1ab	114	20167	CoreORF	TRUE	X
KP143507	48	1	12	Alphacoronavirus	Tegacovirus	28986	S	20164	24564	CoreORF	TRUE	X
KP143507	48	1	12	Alphacoronavirus	Tegacovirus	28986	TGEV_ORF3a	24576	24785	AccessoryORF	TRUE	8.05e-37
KP143507	48	1	12	Alphacoronavirus	Tegacovirus	28986	FJ938058_ORF3b	24736	24954	AccessoryORF	TRUE	2.93e-45
KP143507	48	1	12	Alphacoronavirus	Tegacovirus	28986	PEDV_ORF3	24954	25580	AccessoryORF	TRUE	1.27e-92
KP143507	48	1	12	Alphacoronavirus	Tegacovirus	28986	E	25644	25892	CoreORF	TRUE	X
KP143507	48	1	12	Alphacoronavirus	Tegacovirus	28986	M	25903	26697	CoreORF	TRUE	X
KP143507	48	1	12	Alphacoronavirus	Tegacovirus	28986	N	26710	27843	CoreORF	TRUE	X
KP143507	48	1	12	Alphacoronavirus	Tegacovirus	28986	TGEV_ORF7	27848	28150	AccessoryORF	TRUE	6.42e-56
KP143507	48	1	12	Alphacoronavirus	Tegacovirus	28986	GQ477367_ORF7b	28161	28775	AccessoryORF	TRUE	6.22e-126
DQ848678	49	1	12	Alphacoronavirus	Tegacovirus	29279	ORF1ab	311	20391	CoreORF	TRUE	X
DQ848678	49	1	12	Alphacoronavirus	Tegacovirus	29279	S	20388	24791	CoreORF	TRUE	X
DQ848678	49	1	12	Alphacoronavirus	Tegacovirus	29279	TGEV_ORF3a	24803	25012	AccessoryORF	TRUE	8.05e-37
DQ848678	49	1	12	Alphacoronavirus	Tegacovirus	29279	FJ938058_ORF3b	24963	25172	AccessoryORF	TRUE	1.76e-41
DQ848678	49	1	12	Alphacoronavirus	Tegacovirus	29279	NC_030292_3x-like	25032	25160	AccessoryORF	FALSE	0.000743
DQ848678	49	1	12	Alphacoronavirus	Tegacovirus	29279	PEDV_ORF3	25172	25654	AccessoryORF	TRUE	2.46e-63
DQ848678	49	1	12	Alphacoronavirus	Tegacovirus	29279	PEDV_ORF3	25623	25820	AccessoryORF	TRUE	4.04e-22
DQ848678	49	1	12	Alphacoronavirus	Tegacovirus	29279	E	25852	26100	CoreORF	TRUE	X
DQ848678	49	1	12	Alphacoronavirus	Tegacovirus	29279	M	26111	26902	CoreORF	TRUE	X
DQ848678	49	1	12	Alphacoronavirus	Tegacovirus	29279	N	26915	28045	CoreORF	TRUE	X
DQ848678	49	1	12	Alphacoronavirus	Tegacovirus	29279	TGEV_ORF7	28050	28352	AccessoryORF	TRUE	9.97e-57
DQ848678	49	1	12	Alphacoronavirus	Tegacovirus	29279	GQ477367_ORF7b	28363	28977	AccessoryORF	TRUE	2.02e-120
KC175339	50	1	12	Alphacoronavirus	Tegacovirus	29272	ORF1ab	286	20414	CoreORF	TRUE	X
KC175339	50	1	12	Alphacoronavirus	Tegacovirus	29272	S	20411	24769	CoreORF	TRUE	X
KC175339	50	1	12	Alphacoronavirus	Tegacovirus	29272	TGEV_ORF3a	24815	25048	AccessoryORF	TRUE	9.8e-41
KC175339	50	1	12	Alphacoronavirus	Tegacovirus	29272	FJ938058_ORF3b	25011	25208	AccessoryORF	TRUE	4.67e-29
KC175339	50	1	12	Alphacoronavirus	Tegacovirus	29272	PEDV_ORF3	25208	25894	AccessoryORF	TRUE	2.19e-96
KC175339	50	1	12	Alphacoronavirus	Tegacovirus	29272	E	25929	26177	CoreORF	TRUE	X
KC175339	50	1	12	Alphacoronavirus	Tegacovirus	29272	M	26188	26976	CoreORF	TRUE	X
KC175339	50	1	12	Alphacoronavirus	Tegacovirus	29272	N	26989	28122	CoreORF	TRUE	X
KC175339	50	1	12	Alphacoronavirus	Tegacovirus	29272	TGEV_ORF7	28127	28429	AccessoryORF	TRUE	7.31e-57
KC175339	50	1	12	Alphacoronavirus	Tegacovirus	29272	GQ477367_ORF7b	28440	29054	AccessoryORF	TRUE	2.06e-127
DQ286389	51	1	12	Alphacoronavirus	Tegacovirus	28632	ORF1ab	311	20433	CoreORF	TRUE	X
DQ286389	51	1	12	Alphacoronavirus	Tegacovirus	28632	S	20430	24794	CoreORF	TRUE	X
DQ286389	51	1	12	Alphacoronavirus	Tegacovirus	28632	TGEV_ORF3a	24840	24953	AccessoryORF	TRUE	7.69e-19
DQ286389	51	1	12	Alphacoronavirus	Tegacovirus	28632	PEDV_ORF3	24955	25305	AccessoryORF	TRUE	1.35e-39
DQ286389	51	1	12	Alphacoronavirus	Tegacovirus	28632	PEDV_ORF3	25274	25576	AccessoryORF	TRUE	4.54e-41
DQ286389	51	1	12	Alphacoronavirus	Tegacovirus	28632	E	25611	25859	CoreORF	TRUE	X
DQ286389	51	1	12	Alphacoronavirus	Tegacovirus	28632	M	25870	26658	CoreORF	TRUE	X
DQ286389	51	1	12	Alphacoronavirus	Tegacovirus	28632	N	26671	27804	CoreORF	TRUE	X
DQ286389	51	1	12	Alphacoronavirus	Tegacovirus	28632	TGEV_ORF7	27809	28111	AccessoryORF	TRUE	7.31e-57
DQ286389	51	1	12	Alphacoronavirus	Tegacovirus	28632	GQ477367_ORF7b	28122	28238	AccessoryORF	TRUE	4.75e-13
DQ286389	51	1	12	Alphacoronavirus	Tegacovirus	28632	GQ477367_ORF7b	28232	28330	AccessoryORF	TRUE	1.92e-13
GQ152141	52	1	12	Alphacoronavirus	Tegacovirus	28897	ORF1ab	313	20417	CoreORF	TRUE	X
GQ152141	52	1	12	Alphacoronavirus	Tegacovirus	28897	S	20414	24775	CoreORF	TRUE	X
GQ152141	52	1	12	Alphacoronavirus	Tegacovirus	28897	TGEV_ORF3a	24840	25073	AccessoryORF	TRUE	1.73e-42
GQ152141	52	1	12	Alphacoronavirus	Tegacovirus	28897	FJ938058_ORF3b	25036	25233	AccessoryORF	TRUE	1.35e-29
GQ152141	52	1	12	Alphacoronavirus	Tegacovirus	28897	NC_030292_3x-like	25093	25224	AccessoryORF	FALSE	0.000743
GQ152141	52	1	12	Alphacoronavirus	Tegacovirus	28897	PEDV_ORF3	25233	25649	AccessoryORF	TRUE	6.11e-14
GQ152141	52	1	12	Alphacoronavirus	Tegacovirus	28897	PEDV_ORF3	25403	25477	AccessoryORF	TRUE	3.29e-07
GQ152141	52	1	12	Alphacoronavirus	Tegacovirus	28897	E	25512	25760	CoreORF	TRUE	X
GQ152141	52	1	12	Alphacoronavirus	Tegacovirus	28897	M	25771	26556	CoreORF	TRUE	X
GQ152141	52	1	12	Alphacoronavirus	Tegacovirus	28897	N	26569	27687	CoreORF	TRUE	X
GQ152141	52	1	12	Alphacoronavirus	Tegacovirus	28897	TGEV_ORF7	27692	27994	AccessoryORF	TRUE	8.33e-58
GQ152141	52	1	12	Alphacoronavirus	Tegacovirus	28897	GQ477367_ORF7b	28005	28619	AccessoryORF	TRUE	4.56e-126
KP849472	53	1	12	Alphacoronavirus	Tegacovirus	30006	ORF1ab	314	20358	CoreORF	TRUE	X
KP849472	53	1	12	Alphacoronavirus	Tegacovirus	30006	S	20359	24804	CoreORF	TRUE	X
KP849472	53	1	12	Alphacoronavirus	Tegacovirus	30006	KP849472_ORF3	24812	25432	AccessoryORF	TRUE	5.22e-149
KP849472	53	1	12	Alphacoronavirus	Tegacovirus	30006	TGEV_ORF3a	25447	25680	AccessoryORF	TRUE	3.86e-41
KP849472	53	1	12	Alphacoronavirus	Tegacovirus	30006	FJ938058_ORF3b	25643	25840	AccessoryORF	TRUE	3.22e-31
KP849472	53	1	12	Alphacoronavirus	Tegacovirus	30006	PEDV_ORF3	25840	26526	AccessoryORF	TRUE	3.78e-100
KP849472	53	1	12	Alphacoronavirus	Tegacovirus	30006	E	26561	26809	CoreORF	TRUE	X
KP849472	53	1	12	Alphacoronavirus	Tegacovirus	30006	M	26820	27614	CoreORF	TRUE	X
KP849472	53	1	12	Alphacoronavirus	Tegacovirus	30006	N	27627	28769	CoreORF	TRUE	X
KP849472	53	1	12	Alphacoronavirus	Tegacovirus	30006	TGEV_ORF7	28774	29076	AccessoryORF	TRUE	8.33e-58
KP849472	53	1	12	Alphacoronavirus	Tegacovirus	30006	GQ477367_ORF7b	29084	29722	AccessoryORF	TRUE	3.28e-119
GQ477367	54	1	12	Alphacoronavirus	Tegacovirus	29363	ORF1ab	314	20364	CoreORF	TRUE	X
GQ477367	54	1	12	Alphacoronavirus	Tegacovirus	29363	S	20361	24734	CoreORF	TRUE	X
GQ477367	54	1	12	Alphacoronavirus	Tegacovirus	29363	TGEV_ORF3a	24795	25028	AccessoryORF	TRUE	1.73e-42
GQ477367	54	1	12	Alphacoronavirus	Tegacovirus	29363	FJ938058_ORF3b	24991	25188	AccessoryORF	TRUE	6.38e-29
GQ477367	54	1	12	Alphacoronavirus	Tegacovirus	29363	NC_030292_3x-like	25048	25179	AccessoryORF	FALSE	0.000743
GQ477367	54	1	12	Alphacoronavirus	Tegacovirus	29363	PEDV_ORF3	25188	25874	AccessoryORF	TRUE	9.21e-102
GQ477367	54	1	12	Alphacoronavirus	Tegacovirus	29363	E	25909	26157	CoreORF	TRUE	X
GQ477367	54	1	12	Alphacoronavirus	Tegacovirus	29363	M	26168	26971	CoreORF	TRUE	X
GQ477367	54	1	12	Alphacoronavirus	Tegacovirus	29363	N	26984	28132	CoreORF	TRUE	X
GQ477367	54	1	12	Alphacoronavirus	Tegacovirus	29363	TGEV_ORF7	28137	28436	AccessoryORF	TRUE	7.31e-57
GQ477367	54	1	12	Alphacoronavirus	Tegacovirus	29363	GQ477367_ORF7b	28447	29085	AccessoryORF	TRUE	6.98e-120
NC_028806	55	1	12	Alphacoronavirus	Tegacovirus	28111	ORF1ab	307	20354	CoreORF	TRUE	X
NC_028806	55	1	12	Alphacoronavirus	Tegacovirus	28111	S	20355	24503	CoreORF	TRUE	X
NC_028806	55	1	12	Alphacoronavirus	Tegacovirus	28111	PEDV_ORF3	24666	25352	AccessoryORF	TRUE	1.49e-100
NC_028806	55	1	12	Alphacoronavirus	Tegacovirus	28111	E	25387	25635	CoreORF	TRUE	X
NC_028806	55	1	12	Alphacoronavirus	Tegacovirus	28111	M	25646	26434	CoreORF	TRUE	X
NC_028806	55	1	12	Alphacoronavirus	Tegacovirus	28111	N	26447	27595	CoreORF	TRUE	X
NC_028806	55	1	12	Alphacoronavirus	Tegacovirus	28111	TGEV_ORF7	27601	27831	AccessoryORF	TRUE	1.56e-33
NC_038861	56	1	12	Alphacoronavirus	Tegacovirus	28586	ORF1ab	315	20368	CoreORF	TRUE	X
NC_038861	56	1	12	Alphacoronavirus	Tegacovirus	28586	KJ473799_ORF7	10960	11313	AccessoryORF	FALSE	0.000208
NC_038861	56	1	12	Alphacoronavirus	Tegacovirus	28586	S	20365	24708	CoreORF	TRUE	X
NC_038861	56	1	12	Alphacoronavirus	Tegacovirus	28586	TGEV_ORF3a	24809	25039	AccessoryORF	TRUE	9.8e-41
NC_038861	56	1	12	Alphacoronavirus	Tegacovirus	28586	FJ938058_ORF3b	25002	25136	AccessoryORF	FALSE	2.85e-09
NC_038861	56	1	12	Alphacoronavirus	Tegacovirus	28586	PEDV_ORF3	25136	25822	AccessoryORF	TRUE	2.03e-100
NC_038861	56	1	12	Alphacoronavirus	Tegacovirus	28586	E	25857	26105	CoreORF	TRUE	X
NC_038861	56	1	12	Alphacoronavirus	Tegacovirus	28586	M	26116	26904	CoreORF	TRUE	X
NC_038861	56	1	12	Alphacoronavirus	Tegacovirus	28586	N	26917	28065	CoreORF	TRUE	X
NC_038861	56	1	12	Alphacoronavirus	Tegacovirus	28586	TGEV_ORF7	28071	28301	AccessoryORF	TRUE	2.17e-38
LC215871	57	1	13	Alphacoronavirus	Minacovirus	28544	ORF1ab	262	20225	CoreORF	TRUE	X
LC215871	57	1	13	Alphacoronavirus	Minacovirus	28544	S	20227	24567	CoreORF	TRUE	X
LC215871	57	1	13	Alphacoronavirus	Minacovirus	28544	PEDV_ORF3	24597	25274	AccessoryORF	TRUE	2.13e-89
LC215871	57	1	13	Alphacoronavirus	Minacovirus	28544	E	25297	25545	CoreORF	TRUE	X
LC215871	57	1	13	Alphacoronavirus	Minacovirus	28544	M	25560	26363	CoreORF	TRUE	X
LC215871	57	1	13	Alphacoronavirus	Minacovirus	28544	N	26380	27504	CoreORF	TRUE	X
LC215871	57	1	13	Alphacoronavirus	Minacovirus	28544	NC_030292_3x-like	27514	27783	AccessoryORF	TRUE	6.09e-48
LC215871	57	1	13	Alphacoronavirus	Minacovirus	28544	GQ477367_ORF7b	27665	28276	AccessoryORF	TRUE	1.02e-83
NC_030292	58	1	13	Alphacoronavirus	Minacovirus	28434	ORF1ab	276	20143	CoreORF	TRUE	X
NC_030292	58	1	13	Alphacoronavirus	Minacovirus	28434	S	20136	24452	CoreORF	TRUE	X
NC_030292	58	1	13	Alphacoronavirus	Minacovirus	28434	PEDV_ORF3	24485	25162	AccessoryORF	TRUE	3.21e-92
NC_030292	58	1	13	Alphacoronavirus	Minacovirus	28434	E	25185	25433	CoreORF	TRUE	X
NC_030292	58	1	13	Alphacoronavirus	Minacovirus	28434	M	25448	26245	CoreORF	TRUE	X
NC_030292	58	1	13	Alphacoronavirus	Minacovirus	28434	N	26262	27389	CoreORF	TRUE	X
NC_030292	58	1	13	Alphacoronavirus	Minacovirus	28434	NC_030292_3x-like	27398	27667	AccessoryORF	TRUE	7.88e-50
NC_030292	58	1	13	Alphacoronavirus	Minacovirus	28434	GQ477367_ORF7b	27549	28154	AccessoryORF	TRUE	2.77e-79
NC_023760	59	1	13	Alphacoronavirus	Minacovirus	28941	ORF1ab	273	20320	CoreORF	TRUE	X
NC_023760	59	1	13	Alphacoronavirus	Minacovirus	28941	S	20322	24638	CoreORF	TRUE	X
NC_023760	59	1	13	Alphacoronavirus	Minacovirus	28941	PEDV_ORF3	24668	25345	AccessoryORF	TRUE	6.23e-81
NC_023760	59	1	13	Alphacoronavirus	Minacovirus	28941	E	25368	25616	CoreORF	TRUE	X
NC_023760	59	1	13	Alphacoronavirus	Minacovirus	28941	M	25633	26439	CoreORF	TRUE	X
NC_023760	59	1	13	Alphacoronavirus	Minacovirus	28941	N	26454	27584	CoreORF	TRUE	X
NC_023760	59	1	13	Alphacoronavirus	Minacovirus	28941	TGEV_ORF7	27589	27861	AccessoryORF	TRUE	4.94e-42
NC_023760	59	1	13	Alphacoronavirus	Minacovirus	28941	NC_030292_3x-like	27870	28082	AccessoryORF	TRUE	7.89e-33
NC_023760	59	1	13	Alphacoronavirus	Minacovirus	28941	GQ477367_ORF7b	28042	28644	AccessoryORF	TRUE	1.71e-80
NC_032730	60	1	14	Alphacoronavirus	Luchacovirus	28765	ORF1ab	332	20580	CoreORF	TRUE	X
NC_032730	60	1	14	Alphacoronavirus	Luchacovirus	28765	MHV_NS2	20580	21401	AccessoryORF	TRUE	1.8e-136
NC_032730	60	1	14	Alphacoronavirus	Luchacovirus	28765	S	21412	24816	CoreORF	TRUE	X
NC_032730	60	1	14	Alphacoronavirus	Luchacovirus	28765	NC_034972_ORF6	22219	22704	AccessoryORF	FALSE	2.33e-64
NC_032730	60	1	14	Alphacoronavirus	Luchacovirus	28765	PEDV_ORF3	24813	25454	AccessoryORF	TRUE	7.17e-73
NC_032730	60	1	14	Alphacoronavirus	Luchacovirus	28765	E	25457	25693	CoreORF	TRUE	X
NC_032730	60	1	14	Alphacoronavirus	Luchacovirus	28765	M	25703	26449	CoreORF	TRUE	X
NC_032730	60	1	14	Alphacoronavirus	Luchacovirus	28765	NC_034972_ORF6	26461	26952	AccessoryORF	TRUE	8.83e-67
NC_032730	60	1	14	Alphacoronavirus	Luchacovirus	28765	N	26974	28149	CoreORF	TRUE	X
NC_032730	60	1	14	Alphacoronavirus	Luchacovirus	28765	MT820627_ORF9	28151	28462	AccessoryORF	TRUE	1.1e-54
MT820627	61	1	14	Alphacoronavirus	Luchacovirus	29147	ORF1ab	208	20456	CoreORF	TRUE	X
MT820627	61	1	14	Alphacoronavirus	Luchacovirus	29147	MHV_NS2	20456	21280	AccessoryORF	TRUE	2.54e-134
MT820627	61	1	14	Alphacoronavirus	Luchacovirus	29147	MT820627_ORF2b	21290	21748	AccessoryORF	TRUE	2.1e-113
MT820627	61	1	14	Alphacoronavirus	Luchacovirus	29147	S	21744	25172	CoreORF	TRUE	X
MT820627	61	1	14	Alphacoronavirus	Luchacovirus	29147	NC_034972_ORF6	22575	23060	AccessoryORF	FALSE	3.64e-65
MT820627	61	1	14	Alphacoronavirus	Luchacovirus	29147	PEDV_ORF3	25169	25810	AccessoryORF	TRUE	3.37e-72
MT820627	61	1	14	Alphacoronavirus	Luchacovirus	29147	E	25813	26049	CoreORF	TRUE	X
MT820627	61	1	14	Alphacoronavirus	Luchacovirus	29147	M	26059	26808	CoreORF	TRUE	X
MT820627	61	1	14	Alphacoronavirus	Luchacovirus	29147	NC_034972_ORF6	26820	27314	AccessoryORF	TRUE	3.34e-69
MT820627	61	1	14	Alphacoronavirus	Luchacovirus	29147	N	27333	28535	CoreORF	TRUE	X
MT820627	61	1	14	Alphacoronavirus	Luchacovirus	29147	MT820627_ORF9	28537	28851	AccessoryORF	TRUE	1.71e-55
KY370045	62	1	14	Alphacoronavirus	Luchacovirus	29197	ORF1ab	332	20529	CoreORF	TRUE	X
KY370045	62	1	14	Alphacoronavirus	Luchacovirus	29197	MHV_NS2	20529	21353	AccessoryORF	TRUE	1.57e-135
KY370045	62	1	14	Alphacoronavirus	Luchacovirus	29197	MT820627_ORF2b	21363	21821	AccessoryORF	TRUE	2.8e-92
KY370045	62	1	14	Alphacoronavirus	Luchacovirus	29197	S	21832	25245	CoreORF	TRUE	X
KY370045	62	1	14	Alphacoronavirus	Luchacovirus	29197	NC_034972_ORF6	22648	23133	AccessoryORF	FALSE	4.96e-65
KY370045	62	1	14	Alphacoronavirus	Luchacovirus	29197	PEDV_ORF3	25242	25883	AccessoryORF	TRUE	3.86e-73
KY370045	62	1	14	Alphacoronavirus	Luchacovirus	29197	E	25886	26122	CoreORF	TRUE	X
KY370045	62	1	14	Alphacoronavirus	Luchacovirus	29197	M	26132	26881	CoreORF	TRUE	X
KY370045	62	1	14	Alphacoronavirus	Luchacovirus	29197	NC_034972_ORF6	26893	27387	AccessoryORF	TRUE	1.57e-68
KY370045	62	1	14	Alphacoronavirus	Luchacovirus	29197	N	27406	28605	CoreORF	TRUE	X
KY370045	62	1	14	Alphacoronavirus	Luchacovirus	29197	MT820627_ORF9	28607	28918	AccessoryORF	TRUE	2.33e-55
NC_034972	63	1	14	Alphacoronavirus	Luchacovirus	27682	ORF1ab	437	20376	CoreORF	TRUE	X
NC_034972	63	1	14	Alphacoronavirus	Luchacovirus	27682	S	20376	23756	CoreORF	TRUE	X
NC_034972	63	1	14	Alphacoronavirus	Luchacovirus	27682	NC_034972_ORF6	21156	21650	AccessoryORF	FALSE	9.6e-63
NC_034972	63	1	14	Alphacoronavirus	Luchacovirus	27682	PEDV_ORF3	23753	24394	AccessoryORF	TRUE	1.58e-71
NC_034972	63	1	14	Alphacoronavirus	Luchacovirus	27682	E	24397	24633	CoreORF	TRUE	X
NC_034972	63	1	14	Alphacoronavirus	Luchacovirus	27682	M	24643	25389	CoreORF	TRUE	X
NC_034972	63	1	14	Alphacoronavirus	Luchacovirus	27682	NC_034972_ORF6	25401	25898	AccessoryORF	TRUE	4.19e-73
NC_034972	63	1	14	Alphacoronavirus	Luchacovirus	27682	N	25903	27072	CoreORF	TRUE	X
NC_034972	63	1	14	Alphacoronavirus	Luchacovirus	27682	MT820627_ORF9	27074	27388	AccessoryORF	TRUE	1.07e-49
NC_048211	64	1	15	Alphacoronavirus	Sunacovirus	25986	ORF1ab	212	19185	CoreORF	TRUE	X
NC_048211	64	1	15	Alphacoronavirus	Sunacovirus	25986	S	19192	22596	CoreORF	TRUE	X
NC_048211	64	1	15	Alphacoronavirus	Sunacovirus	25986	NC_034972_ORF6	19969	20487	AccessoryORF	FALSE	4.08e-52
NC_048211	64	1	15	Alphacoronavirus	Sunacovirus	25986	PEDV_ORF3	22620	23264	AccessoryORF	TRUE	8.89e-25
NC_048211	64	1	15	Alphacoronavirus	Sunacovirus	25986	E	23290	23517	CoreORF	TRUE	X
NC_048211	64	1	15	Alphacoronavirus	Sunacovirus	25986	M	23530	24219	CoreORF	TRUE	X
NC_048211	64	1	15	Alphacoronavirus	Sunacovirus	25986	SARS-CoV2_ORF3a	23563	24087	AccessoryORF	FALSE	0.000814
NC_048211	64	1	15	Alphacoronavirus	Sunacovirus	25986	N	24223	25323	CoreORF	TRUE	X
NC_046955	65	1	16	Alphacoronavirus	Soracovirus	27102	ORF1ab	340	19484	CoreORF	TRUE	X
NC_046955	65	1	16	Alphacoronavirus	Soracovirus	27102	S	19485	23150	CoreORF	TRUE	X
NC_046955	65	1	16	Alphacoronavirus	Soracovirus	27102	PEDV_ORF3	23171	23875	AccessoryORF	TRUE	3.57e-31
NC_046955	65	1	16	Alphacoronavirus	Soracovirus	27102	E	24614	24850	CoreORF	TRUE	X
NC_046955	65	1	16	Alphacoronavirus	Soracovirus	27102	M	24857	25546	CoreORF	TRUE	X
NC_046955	65	1	16	Alphacoronavirus	Soracovirus	27102	N	25565	26770	CoreORF	TRUE	X
JX163926	66	2	1	Betacoronavirus	Sarbecovirus	29646	ORF1ab	225	21445	CoreORF	TRUE	X
JX163926	66	2	1	Betacoronavirus	Sarbecovirus	29646	S	21452	25219	CoreORF	TRUE	X
JX163926	66	2	1	Betacoronavirus	Sarbecovirus	29646	SARS-CoV2_ORF3a	25333	25968	AccessoryORF	TRUE	9.84e-57
JX163926	66	2	1	Betacoronavirus	Sarbecovirus	29646	SARS_ORF3b	25649	26077	AccessoryORF	TRUE	1.73e-92
JX163926	66	2	1	Betacoronavirus	Sarbecovirus	29646	E	26077	26307	CoreORF	TRUE	X
JX163926	66	2	1	Betacoronavirus	Sarbecovirus	29646	M	26358	27023	CoreORF	TRUE	X
JX163926	66	2	1	Betacoronavirus	Sarbecovirus	29646	SARS-CoV2_ORF6	27034	27216	AccessoryORF	TRUE	1.85e-31
JX163926	66	2	1	Betacoronavirus	Sarbecovirus	29646	SARS-CoV2_ORF7a	27233	27598	AccessoryORF	TRUE	2.75e-70
JX163926	66	2	1	Betacoronavirus	Sarbecovirus	29646	SARS-CoV2_ORF7b	27598	27720	AccessoryORF	FALSE	5.61e-23
JX163926	66	2	1	Betacoronavirus	Sarbecovirus	29646	SARS-CoV2_ORF8	27833	28063	AccessoryORF	TRUE	1.37e-24
JX163926	66	2	1	Betacoronavirus	Sarbecovirus	29646	SARS-CoV2_ORF8	27739	27855	AccessoryORF	TRUE	1.57e-13
JX163926	66	2	1	Betacoronavirus	Sarbecovirus	29646	N	28080	29348	CoreORF	TRUE	X
JX163926	66	2	1	Betacoronavirus	Sarbecovirus	29646	SARS-CoV2_ORF10	29375	29488	AccessoryORF	FALSE	1.42e-19
GU553365	67	2	1	Betacoronavirus	Sarbecovirus	29644	ORF1ab	225	21445	CoreORF	TRUE	X
GU553365	67	2	1	Betacoronavirus	Sarbecovirus	29644	S	21452	25219	CoreORF	TRUE	X
GU553365	67	2	1	Betacoronavirus	Sarbecovirus	29644	SARS-CoV2_ORF3a	25333	25968	AccessoryORF	TRUE	9.84e-57
GU553365	67	2	1	Betacoronavirus	Sarbecovirus	29644	SARS_ORF3b	25649	26077	AccessoryORF	TRUE	1.73e-92
GU553365	67	2	1	Betacoronavirus	Sarbecovirus	29644	E	26077	26307	CoreORF	TRUE	X
GU553365	67	2	1	Betacoronavirus	Sarbecovirus	29644	M	26358	27023	CoreORF	TRUE	X
GU553365	67	2	1	Betacoronavirus	Sarbecovirus	29644	SARS-CoV2_ORF6	27034	27216	AccessoryORF	TRUE	1.85e-31
GU553365	67	2	1	Betacoronavirus	Sarbecovirus	29644	SARS-CoV2_ORF7a	27233	27598	AccessoryORF	TRUE	2.75e-70
GU553365	67	2	1	Betacoronavirus	Sarbecovirus	29644	SARS-CoV2_ORF7b	27598	27720	AccessoryORF	FALSE	5.61e-23
GU553365	67	2	1	Betacoronavirus	Sarbecovirus	29644	SARS-CoV2_ORF8	27831	28061	AccessoryORF	TRUE	1.37e-24
GU553365	67	2	1	Betacoronavirus	Sarbecovirus	29644	SARS-CoV2_ORF8	27761	27853	AccessoryORF	TRUE	9.65e-08
GU553365	67	2	1	Betacoronavirus	Sarbecovirus	29644	N	28078	29346	CoreORF	TRUE	X
GU553365	67	2	1	Betacoronavirus	Sarbecovirus	29644	SARS-CoV2_ORF10	29373	29486	AccessoryORF	FALSE	1.42e-19
DQ497008	68	2	1	Betacoronavirus	Sarbecovirus	29727	ORF1ab	265	21485	CoreORF	TRUE	X
DQ497008	68	2	1	Betacoronavirus	Sarbecovirus	29727	S	21492	25259	CoreORF	TRUE	X
DQ497008	68	2	1	Betacoronavirus	Sarbecovirus	29727	SARS-CoV2_ORF3a	25373	26008	AccessoryORF	TRUE	9.84e-57
DQ497008	68	2	1	Betacoronavirus	Sarbecovirus	29727	SARS_ORF3b	25689	26117	AccessoryORF	TRUE	1.73e-92
DQ497008	68	2	1	Betacoronavirus	Sarbecovirus	29727	E	26117	26347	CoreORF	TRUE	X
DQ497008	68	2	1	Betacoronavirus	Sarbecovirus	29727	M	26398	27063	CoreORF	TRUE	X
DQ497008	68	2	1	Betacoronavirus	Sarbecovirus	29727	SARS-CoV2_ORF6	27074	27256	AccessoryORF	TRUE	1.85e-31
DQ497008	68	2	1	Betacoronavirus	Sarbecovirus	29727	SARS-CoV2_ORF7a	27273	27638	AccessoryORF	TRUE	2.75e-70
DQ497008	68	2	1	Betacoronavirus	Sarbecovirus	29727	SARS-CoV2_ORF7b	27638	27760	AccessoryORF	FALSE	5.61e-23
DQ497008	68	2	1	Betacoronavirus	Sarbecovirus	29727	SARS-CoV2_ORF8	27873	28103	AccessoryORF	TRUE	1.37e-24
DQ497008	68	2	1	Betacoronavirus	Sarbecovirus	29727	SARS-CoV2_ORF8	27779	27895	AccessoryORF	TRUE	1.57e-13
DQ497008	68	2	1	Betacoronavirus	Sarbecovirus	29727	N	28120	29388	CoreORF	TRUE	X
DQ497008	68	2	1	Betacoronavirus	Sarbecovirus	29727	SARS-CoV2_ORF10	29415	29528	AccessoryORF	FALSE	1.42e-19
NC_004718	69	2	1	Betacoronavirus	Sarbecovirus	29751	ORF1ab	265	21485	CoreORF	TRUE	X
NC_004718	69	2	1	Betacoronavirus	Sarbecovirus	29751	S	21492	25259	CoreORF	TRUE	X
NC_004718	69	2	1	Betacoronavirus	Sarbecovirus	29751	SARS-CoV2_ORF3a	25373	26008	AccessoryORF	TRUE	9.84e-57
NC_004718	69	2	1	Betacoronavirus	Sarbecovirus	29751	SARS_ORF3b	25689	26117	AccessoryORF	TRUE	1.73e-92
NC_004718	69	2	1	Betacoronavirus	Sarbecovirus	29751	E	26117	26347	CoreORF	TRUE	X
NC_004718	69	2	1	Betacoronavirus	Sarbecovirus	29751	M	26398	27063	CoreORF	TRUE	X
NC_004718	69	2	1	Betacoronavirus	Sarbecovirus	29751	SARS-CoV2_ORF6	27074	27256	AccessoryORF	TRUE	1.85e-31
NC_004718	69	2	1	Betacoronavirus	Sarbecovirus	29751	SARS-CoV2_ORF7a	27273	27638	AccessoryORF	TRUE	2.75e-70
NC_004718	69	2	1	Betacoronavirus	Sarbecovirus	29751	SARS-CoV2_ORF7b	27638	27760	AccessoryORF	FALSE	5.61e-23
NC_004718	69	2	1	Betacoronavirus	Sarbecovirus	29751	SARS-CoV2_ORF8	27873	28103	AccessoryORF	TRUE	1.37e-24
NC_004718	69	2	1	Betacoronavirus	Sarbecovirus	29751	SARS-CoV2_ORF8	27779	27895	AccessoryORF	TRUE	1.57e-13
NC_004718	69	2	1	Betacoronavirus	Sarbecovirus	29751	N	28120	29388	CoreORF	TRUE	X
NC_004718	69	2	1	Betacoronavirus	Sarbecovirus	29751	SARS-CoV2_ORF10	29415	29528	AccessoryORF	FALSE	1.42e-19
AY654624	70	2	1	Betacoronavirus	Sarbecovirus	29747	ORF1ab	264	21484	CoreORF	TRUE	X
AY654624	70	2	1	Betacoronavirus	Sarbecovirus	29747	S	21491	25258	CoreORF	TRUE	X
AY654624	70	2	1	Betacoronavirus	Sarbecovirus	29747	SARS-CoV2_ORF3a	25372	26007	AccessoryORF	TRUE	9.84e-57
AY654624	70	2	1	Betacoronavirus	Sarbecovirus	29747	SARS_ORF3b	25688	26116	AccessoryORF	TRUE	1.73e-92
AY654624	70	2	1	Betacoronavirus	Sarbecovirus	29747	E	26116	26346	CoreORF	TRUE	X
AY654624	70	2	1	Betacoronavirus	Sarbecovirus	29747	M	26397	27062	CoreORF	TRUE	X
AY654624	70	2	1	Betacoronavirus	Sarbecovirus	29747	SARS-CoV2_ORF6	27073	27255	AccessoryORF	TRUE	5.66e-30
AY654624	70	2	1	Betacoronavirus	Sarbecovirus	29747	SARS-CoV2_ORF7a	27272	27637	AccessoryORF	TRUE	2.75e-70
AY654624	70	2	1	Betacoronavirus	Sarbecovirus	29747	SARS-CoV2_ORF7b	27637	27759	AccessoryORF	FALSE	5.61e-23
AY654624	70	2	1	Betacoronavirus	Sarbecovirus	29747	SARS-CoV2_ORF8	27872	28102	AccessoryORF	TRUE	1.37e-24
AY654624	70	2	1	Betacoronavirus	Sarbecovirus	29747	SARS-CoV2_ORF8	27778	27894	AccessoryORF	TRUE	1.31e-14
AY654624	70	2	1	Betacoronavirus	Sarbecovirus	29747	N	28119	29387	CoreORF	TRUE	X
AY654624	70	2	1	Betacoronavirus	Sarbecovirus	29747	SARS-CoV2_ORF10	29414	29527	AccessoryORF	FALSE	1.42e-19
AY613950	71	2	1	Betacoronavirus	Sarbecovirus	29728	ORF1ab	215	21435	CoreORF	TRUE	X
AY613950	71	2	1	Betacoronavirus	Sarbecovirus	29728	S	21442	25209	CoreORF	TRUE	X
AY613950	71	2	1	Betacoronavirus	Sarbecovirus	29728	SARS-CoV2_ORF3a	25323	25958	AccessoryORF	TRUE	2.16e-55
AY613950	71	2	1	Betacoronavirus	Sarbecovirus	29728	SARS_ORF3b	25639	26067	AccessoryORF	TRUE	2.07e-91
AY613950	71	2	1	Betacoronavirus	Sarbecovirus	29728	E	26067	26285	CoreORF	TRUE	X
AY613950	71	2	1	Betacoronavirus	Sarbecovirus	29728	M	26348	27013	CoreORF	TRUE	X
AY613950	71	2	1	Betacoronavirus	Sarbecovirus	29728	SARS-CoV2_ORF6	27024	27206	AccessoryORF	TRUE	1.19e-30
AY613950	71	2	1	Betacoronavirus	Sarbecovirus	29728	SARS-CoV2_ORF7a	27223	27588	AccessoryORF	TRUE	2.75e-70
AY613950	71	2	1	Betacoronavirus	Sarbecovirus	29728	SARS-CoV2_ORF7b	27588	27710	AccessoryORF	FALSE	5.61e-23
AY613950	71	2	1	Betacoronavirus	Sarbecovirus	29728	SARS-CoV2_ORF8	27859	28080	AccessoryORF	TRUE	1.2e-23
AY613950	71	2	1	Betacoronavirus	Sarbecovirus	29728	SARS-CoV2_ORF8	27729	27860	AccessoryORF	TRUE	4.07e-18
AY613950	71	2	1	Betacoronavirus	Sarbecovirus	29728	N	28097	29365	CoreORF	TRUE	X
AY613950	71	2	1	Betacoronavirus	Sarbecovirus	29728	SARS-CoV2_ORF10	29392	29505	AccessoryORF	FALSE	1.42e-19
AY545917	72	2	1	Betacoronavirus	Sarbecovirus	29739	ORF1ab	229	21449	CoreORF	TRUE	X
AY545917	72	2	1	Betacoronavirus	Sarbecovirus	29739	S	21456	25223	CoreORF	TRUE	X
AY545917	72	2	1	Betacoronavirus	Sarbecovirus	29739	SARS-CoV2_ORF3a	25337	25972	AccessoryORF	TRUE	2.16e-55
AY545917	72	2	1	Betacoronavirus	Sarbecovirus	29739	SARS_ORF3b	25653	26081	AccessoryORF	TRUE	2.07e-91
AY545917	72	2	1	Betacoronavirus	Sarbecovirus	29739	E	26081	26299	CoreORF	TRUE	X
AY545917	72	2	1	Betacoronavirus	Sarbecovirus	29739	M	26362	27027	CoreORF	TRUE	X
AY545917	72	2	1	Betacoronavirus	Sarbecovirus	29739	SARS-CoV2_ORF6	27038	27220	AccessoryORF	TRUE	1.19e-30
AY545917	72	2	1	Betacoronavirus	Sarbecovirus	29739	SARS-CoV2_ORF7a	27237	27602	AccessoryORF	TRUE	2.75e-70
AY545917	72	2	1	Betacoronavirus	Sarbecovirus	29739	SARS-CoV2_ORF7b	27602	27724	AccessoryORF	FALSE	5.61e-23
AY545917	72	2	1	Betacoronavirus	Sarbecovirus	29739	SARS-CoV2_ORF8	27873	28094	AccessoryORF	TRUE	1.2e-23
AY545917	72	2	1	Betacoronavirus	Sarbecovirus	29739	SARS-CoV2_ORF8	27743	27874	AccessoryORF	TRUE	4.07e-18
AY545917	72	2	1	Betacoronavirus	Sarbecovirus	29739	N	28111	29379	CoreORF	TRUE	X
AY545917	72	2	1	Betacoronavirus	Sarbecovirus	29739	SARS-CoV2_ORF10	29406	29519	AccessoryORF	FALSE	1.42e-19
AY545919	73	2	1	Betacoronavirus	Sarbecovirus	29739	ORF1ab	244	21464	CoreORF	TRUE	X
AY545919	73	2	1	Betacoronavirus	Sarbecovirus	29739	S	21471	25238	CoreORF	TRUE	X
AY545919	73	2	1	Betacoronavirus	Sarbecovirus	29739	SARS-CoV2_ORF3a	25352	25987	AccessoryORF	TRUE	2.16e-55
AY545919	73	2	1	Betacoronavirus	Sarbecovirus	29739	SARS_ORF3b	25668	26096	AccessoryORF	TRUE	2.07e-91
AY545919	73	2	1	Betacoronavirus	Sarbecovirus	29739	E	26096	26314	CoreORF	TRUE	X
AY545919	73	2	1	Betacoronavirus	Sarbecovirus	29739	M	26377	27042	CoreORF	TRUE	X
AY545919	73	2	1	Betacoronavirus	Sarbecovirus	29739	SARS-CoV2_ORF6	27053	27235	AccessoryORF	TRUE	1.85e-31
AY545919	73	2	1	Betacoronavirus	Sarbecovirus	29739	SARS-CoV2_ORF7a	27252	27617	AccessoryORF	TRUE	2.75e-70
AY545919	73	2	1	Betacoronavirus	Sarbecovirus	29739	SARS-CoV2_ORF7b	27617	27739	AccessoryORF	FALSE	5.61e-23
AY545919	73	2	1	Betacoronavirus	Sarbecovirus	29739	SARS-CoV2_ORF8	27758	28039	AccessoryORF	TRUE	1.55e-37
AY545919	73	2	1	Betacoronavirus	Sarbecovirus	29739	N	28127	29395	CoreORF	TRUE	X
AY545919	73	2	1	Betacoronavirus	Sarbecovirus	29739	SARS-CoV2_ORF10	29422	29535	AccessoryORF	FALSE	1.42e-19
KP886808	74	2	1	Betacoronavirus	Sarbecovirus	29725	ORF1ab	264	21484	CoreORF	TRUE	X
KP886808	74	2	1	Betacoronavirus	Sarbecovirus	29725	S	21491	25216	CoreORF	TRUE	X
KP886808	74	2	1	Betacoronavirus	Sarbecovirus	29725	SARS-CoV2_ORF3a	25330	25965	AccessoryORF	TRUE	2.55e-54
KP886808	74	2	1	Betacoronavirus	Sarbecovirus	29725	SARS_ORF3b	25649	26074	AccessoryORF	TRUE	1.16e-82
KP886808	74	2	1	Betacoronavirus	Sarbecovirus	29725	E	26074	26304	CoreORF	TRUE	X
KP886808	74	2	1	Betacoronavirus	Sarbecovirus	29725	M	26352	27017	CoreORF	TRUE	X
KP886808	74	2	1	Betacoronavirus	Sarbecovirus	29725	SARS-CoV2_ORF6	27028	27210	AccessoryORF	TRUE	4.15e-30
KP886808	74	2	1	Betacoronavirus	Sarbecovirus	29725	SARS-CoV2_ORF7a	27227	27592	AccessoryORF	TRUE	5.84e-71
KP886808	74	2	1	Betacoronavirus	Sarbecovirus	29725	SARS-CoV2_ORF7b	27592	27717	AccessoryORF	TRUE	2.2e-23
KP886808	74	2	1	Betacoronavirus	Sarbecovirus	29725	SARS-CoV2_ORF7a	27733	27846	AccessoryORF	TRUE	0.000212
KP886808	74	2	1	Betacoronavirus	Sarbecovirus	29725	SARS-CoV2_ORF8	27733	28089	AccessoryORF	TRUE	5.68e-47
KP886808	74	2	1	Betacoronavirus	Sarbecovirus	29725	N	28103	29368	CoreORF	TRUE	X
KP886808	74	2	1	Betacoronavirus	Sarbecovirus	29725	SARS-CoV2_ORF10	29395	29508	AccessoryORF	FALSE	4.95e-19
MK211377	75	2	1	Betacoronavirus	Sarbecovirus	29691	ORF1ab	263	21483	CoreORF	TRUE	X
MK211377	75	2	1	Betacoronavirus	Sarbecovirus	29691	S	21490	25215	CoreORF	TRUE	X
MK211377	75	2	1	Betacoronavirus	Sarbecovirus	29691	SARS-CoV2_ORF3a	25330	25965	AccessoryORF	TRUE	3.38e-56
MK211377	75	2	1	Betacoronavirus	Sarbecovirus	29691	SARS_ORF3b	25646	26074	AccessoryORF	TRUE	2.94e-89
MK211377	75	2	1	Betacoronavirus	Sarbecovirus	29691	E	26074	26304	CoreORF	TRUE	X
MK211377	75	2	1	Betacoronavirus	Sarbecovirus	29691	M	26355	27020	CoreORF	TRUE	X
MK211377	75	2	1	Betacoronavirus	Sarbecovirus	29691	SARS-CoV2_ORF6	27031	27213	AccessoryORF	TRUE	2.52e-31
MK211377	75	2	1	Betacoronavirus	Sarbecovirus	29691	SARS-CoV2_ORF7a	27230	27595	AccessoryORF	TRUE	2.02e-70
MK211377	75	2	1	Betacoronavirus	Sarbecovirus	29691	SARS-CoV2_ORF7b	27595	27720	AccessoryORF	TRUE	2.2e-23
MK211377	75	2	1	Betacoronavirus	Sarbecovirus	29691	SARS-CoV2_ORF8	27736	28098	AccessoryORF	TRUE	4.21e-66
MK211377	75	2	1	Betacoronavirus	Sarbecovirus	29691	N	28116	29384	CoreORF	TRUE	X
MK211377	75	2	1	Betacoronavirus	Sarbecovirus	29691	SARS-CoV2_ORF10	29411	29524	AccessoryORF	FALSE	4.95e-19
KY417142	76	2	1	Betacoronavirus	Sarbecovirus	29727	ORF1ab	265	21485	CoreORF	TRUE	X
KY417142	76	2	1	Betacoronavirus	Sarbecovirus	29727	S	21492	25217	CoreORF	TRUE	X
KY417142	76	2	1	Betacoronavirus	Sarbecovirus	29727	SARS-CoV2_ORF3a	25332	25967	AccessoryORF	TRUE	2.86e-57
KY417142	76	2	1	Betacoronavirus	Sarbecovirus	29727	SARS_ORF3b	25648	26076	AccessoryORF	TRUE	1.16e-89
KY417142	76	2	1	Betacoronavirus	Sarbecovirus	29727	E	26076	26306	CoreORF	TRUE	X
KY417142	76	2	1	Betacoronavirus	Sarbecovirus	29727	M	26357	27022	CoreORF	TRUE	X
KY417142	76	2	1	Betacoronavirus	Sarbecovirus	29727	SARS-CoV2_ORF6	27033	27215	AccessoryORF	TRUE	9.91e-32
KY417142	76	2	1	Betacoronavirus	Sarbecovirus	29727	SARS-CoV2_ORF7a	27232	27597	AccessoryORF	TRUE	1.24e-71
KY417142	76	2	1	Betacoronavirus	Sarbecovirus	29727	SARS-CoV2_ORF7b	27597	27722	AccessoryORF	TRUE	2.2e-23
KY417142	76	2	1	Betacoronavirus	Sarbecovirus	29727	SARS-CoV2_ORF8	27738	28100	AccessoryORF	TRUE	3.09e-66
KY417142	76	2	1	Betacoronavirus	Sarbecovirus	29727	N	28118	29386	CoreORF	TRUE	X
KY417142	76	2	1	Betacoronavirus	Sarbecovirus	29727	SARS-CoV2_ORF10	29413	29526	AccessoryORF	FALSE	4.95e-19
KY417149	77	2	1	Betacoronavirus	Sarbecovirus	29745	ORF1ab	265	21485	CoreORF	TRUE	X
KY417149	77	2	1	Betacoronavirus	Sarbecovirus	29745	S	21492	25217	CoreORF	TRUE	X
KY417149	77	2	1	Betacoronavirus	Sarbecovirus	29745	SARS-CoV2_ORF3a	25332	25967	AccessoryORF	TRUE	5.31e-57
KY417149	77	2	1	Betacoronavirus	Sarbecovirus	29745	SARS_ORF3b	25648	26076	AccessoryORF	TRUE	4.01e-89
KY417149	77	2	1	Betacoronavirus	Sarbecovirus	29745	E	26076	26306	CoreORF	TRUE	X
KY417149	77	2	1	Betacoronavirus	Sarbecovirus	29745	M	26357	27022	CoreORF	TRUE	X
KY417149	77	2	1	Betacoronavirus	Sarbecovirus	29745	SARS-CoV2_ORF6	27033	27215	AccessoryORF	TRUE	9.91e-32
KY417149	77	2	1	Betacoronavirus	Sarbecovirus	29745	SARS-CoV2_ORF7a	27232	27597	AccessoryORF	TRUE	1.24e-71
KY417149	77	2	1	Betacoronavirus	Sarbecovirus	29745	SARS-CoV2_ORF7b	27597	27722	AccessoryORF	TRUE	2.2e-23
KY417149	77	2	1	Betacoronavirus	Sarbecovirus	29745	SARS-CoV2_ORF8	27738	28100	AccessoryORF	TRUE	3.09e-66
KY417149	77	2	1	Betacoronavirus	Sarbecovirus	29745	N	28118	29386	CoreORF	TRUE	X
KY417149	77	2	1	Betacoronavirus	Sarbecovirus	29745	SARS-CoV2_ORF10	29413	29526	AccessoryORF	FALSE	4.95e-19
MK211375	78	2	1	Betacoronavirus	Sarbecovirus	29698	ORF1ab	266	21219	CoreORF	TRUE	X
MK211375	78	2	1	Betacoronavirus	Sarbecovirus	29698	S	21494	25222	CoreORF	TRUE	X
MK211375	78	2	1	Betacoronavirus	Sarbecovirus	29698	SARS-CoV2_ORF3a	25337	25972	AccessoryORF	TRUE	6.28e-56
MK211375	78	2	1	Betacoronavirus	Sarbecovirus	29698	SARS_ORF3b	25653	26081	AccessoryORF	TRUE	2.16e-89
MK211375	78	2	1	Betacoronavirus	Sarbecovirus	29698	E	26081	26311	CoreORF	TRUE	X
MK211375	78	2	1	Betacoronavirus	Sarbecovirus	29698	M	26362	27027	CoreORF	TRUE	X
MK211375	78	2	1	Betacoronavirus	Sarbecovirus	29698	SARS-CoV2_ORF6	27038	27220	AccessoryORF	TRUE	9.91e-32
MK211375	78	2	1	Betacoronavirus	Sarbecovirus	29698	SARS-CoV2_ORF7a	27237	27602	AccessoryORF	TRUE	4.28e-71
MK211375	78	2	1	Betacoronavirus	Sarbecovirus	29698	SARS-CoV2_ORF7b	27602	27727	AccessoryORF	TRUE	2.2e-23
MK211375	78	2	1	Betacoronavirus	Sarbecovirus	29698	SARS-CoV2_ORF8	27743	28105	AccessoryORF	TRUE	9.35e-65
MK211375	78	2	1	Betacoronavirus	Sarbecovirus	29698	N	28123	29391	CoreORF	TRUE	X
MK211375	78	2	1	Betacoronavirus	Sarbecovirus	29698	SARS-CoV2_ORF10	29418	29531	AccessoryORF	FALSE	4.95e-19
FJ588686	79	2	1	Betacoronavirus	Sarbecovirus	29061	ORF1ab	246	20887	CoreORF	TRUE	X
FJ588686	79	2	1	Betacoronavirus	Sarbecovirus	29061	S	20894	24619	CoreORF	TRUE	X
FJ588686	79	2	1	Betacoronavirus	Sarbecovirus	29061	SARS-CoV2_ORF3a	24734	25369	AccessoryORF	TRUE	1.13e-57
FJ588686	79	2	1	Betacoronavirus	Sarbecovirus	29061	SARS_ORF3b	25050	25478	AccessoryORF	FALSE	5.46e-89
FJ588686	79	2	1	Betacoronavirus	Sarbecovirus	29061	E	25478	25708	CoreORF	TRUE	X
FJ588686	79	2	1	Betacoronavirus	Sarbecovirus	29061	M	25759	26424	CoreORF	TRUE	X
FJ588686	79	2	1	Betacoronavirus	Sarbecovirus	29061	SARS-CoV2_ORF6	26435	26617	AccessoryORF	TRUE	9.91e-32
FJ588686	79	2	1	Betacoronavirus	Sarbecovirus	29061	SARS-CoV2_ORF7a	26634	26999	AccessoryORF	TRUE	1.24e-71
FJ588686	79	2	1	Betacoronavirus	Sarbecovirus	29061	SARS-CoV2_ORF7b	26999	27124	AccessoryORF	TRUE	2.2e-23
FJ588686	79	2	1	Betacoronavirus	Sarbecovirus	29061	SARS-CoV2_ORF8	27140	27502	AccessoryORF	TRUE	2.26e-66
FJ588686	79	2	1	Betacoronavirus	Sarbecovirus	29061	N	27520	28788	CoreORF	TRUE	X
FJ588686	79	2	1	Betacoronavirus	Sarbecovirus	29061	SARS-CoV2_ORF10	28815	28928	AccessoryORF	FALSE	4.95e-19
DQ071615	80	2	1	Betacoronavirus	Sarbecovirus	29738	ORF1ab	265	21479	CoreORF	TRUE	X
DQ071615	80	2	1	Betacoronavirus	Sarbecovirus	29738	S	21486	25211	CoreORF	TRUE	X
DQ071615	80	2	1	Betacoronavirus	Sarbecovirus	29738	SARS-CoV2_ORF3a	25326	25961	AccessoryORF	TRUE	1.1e-59
DQ071615	80	2	1	Betacoronavirus	Sarbecovirus	29738	SARS_ORF3b	25642	26070	AccessoryORF	TRUE	8.48e-62
DQ071615	80	2	1	Betacoronavirus	Sarbecovirus	29738	E	26070	26300	CoreORF	TRUE	X
DQ071615	80	2	1	Betacoronavirus	Sarbecovirus	29738	M	26351	27016	CoreORF	TRUE	X
DQ071615	80	2	1	Betacoronavirus	Sarbecovirus	29738	SARS-CoV2_ORF6	27027	27209	AccessoryORF	TRUE	4.7e-31
DQ071615	80	2	1	Betacoronavirus	Sarbecovirus	29738	SARS-CoV2_ORF7a	27226	27591	AccessoryORF	TRUE	9.08e-72
DQ071615	80	2	1	Betacoronavirus	Sarbecovirus	29738	SARS-CoV2_ORF7b	27591	27716	AccessoryORF	TRUE	2.2e-23
DQ071615	80	2	1	Betacoronavirus	Sarbecovirus	29738	SARS-CoV2_ORF8	27732	28094	AccessoryORF	TRUE	7.82e-66
DQ071615	80	2	1	Betacoronavirus	Sarbecovirus	29738	N	28112	29377	CoreORF	TRUE	X
DQ071615	80	2	1	Betacoronavirus	Sarbecovirus	29738	SARS-CoV2_ORF10	29404	29517	AccessoryORF	FALSE	2.55e-16
KU973692	81	2	1	Betacoronavirus	Sarbecovirus	29722	ORF1ab	265	21440	CoreORF	TRUE	X
KU973692	81	2	1	Betacoronavirus	Sarbecovirus	29722	S	21492	25202	CoreORF	TRUE	X
KU973692	81	2	1	Betacoronavirus	Sarbecovirus	29722	SARS-CoV2_ORF3a	25316	25951	AccessoryORF	TRUE	1.58e-55
KU973692	81	2	1	Betacoronavirus	Sarbecovirus	29722	SARS_ORF3b	25632	26060	AccessoryORF	TRUE	2.35e-78
KU973692	81	2	1	Betacoronavirus	Sarbecovirus	29722	E	26060	26290	CoreORF	TRUE	X
KU973692	81	2	1	Betacoronavirus	Sarbecovirus	29722	M	26341	27006	CoreORF	TRUE	X
KU973692	81	2	1	Betacoronavirus	Sarbecovirus	29722	SARS-CoV2_ORF6	27017	27199	AccessoryORF	TRUE	3.44e-31
KU973692	81	2	1	Betacoronavirus	Sarbecovirus	29722	SARS-CoV2_ORF7a	27216	27581	AccessoryORF	TRUE	7.96e-71
KU973692	81	2	1	Betacoronavirus	Sarbecovirus	29722	SARS-CoV2_ORF7b	27581	27706	AccessoryORF	FALSE	1.05e-22
KU973692	81	2	1	Betacoronavirus	Sarbecovirus	29722	SARS-CoV2_ORF8	27722	28072	AccessoryORF	TRUE	1.06e-46
KU973692	81	2	1	Betacoronavirus	Sarbecovirus	29722	N	28092	29360	CoreORF	TRUE	X
KU973692	81	2	1	Betacoronavirus	Sarbecovirus	29722	SARS-CoV2_ORF10	29387	29500	AccessoryORF	FALSE	1.42e-19
KF569996	82	2	1	Betacoronavirus	Sarbecovirus	29805	ORF1ab	272	21492	CoreORF	TRUE	X
KF569996	82	2	1	Betacoronavirus	Sarbecovirus	29805	S	21499	25278	CoreORF	TRUE	X
KF569996	82	2	1	Betacoronavirus	Sarbecovirus	29805	SARS-CoV2_ORF3a	25392	26027	AccessoryORF	TRUE	1.46e-61
KF569996	82	2	1	Betacoronavirus	Sarbecovirus	29805	SARS_ORF3b	25708	26136	AccessoryORF	TRUE	8.13e-57
KF569996	82	2	1	Betacoronavirus	Sarbecovirus	29805	E	26136	26366	CoreORF	TRUE	X
KF569996	82	2	1	Betacoronavirus	Sarbecovirus	29805	M	26417	27082	CoreORF	TRUE	X
KF569996	82	2	1	Betacoronavirus	Sarbecovirus	29805	SARS-CoV2_ORF6	27093	27275	AccessoryORF	TRUE	4.7e-31
KF569996	82	2	1	Betacoronavirus	Sarbecovirus	29805	SARS-CoV2_ORF7a	27292	27657	AccessoryORF	TRUE	2.41e-69
KF569996	82	2	1	Betacoronavirus	Sarbecovirus	29805	SARS-CoV2_ORF7b	27657	27779	AccessoryORF	TRUE	4.1e-23
KF569996	82	2	1	Betacoronavirus	Sarbecovirus	29805	SARS-CoV2_ORF8	27798	28160	AccessoryORF	TRUE	3.69e-65
KF569996	82	2	1	Betacoronavirus	Sarbecovirus	29805	N	28178	29446	CoreORF	TRUE	X
KF569996	82	2	1	Betacoronavirus	Sarbecovirus	29805	SARS-CoV2_ORF10	29473	29586	AccessoryORF	FALSE	1.42e-19
JX993988	83	2	1	Betacoronavirus	Sarbecovirus	29452	ORF1ab	161	21384	CoreORF	TRUE	X
JX993988	83	2	1	Betacoronavirus	Sarbecovirus	29452	S	21391	25116	CoreORF	TRUE	X
JX993988	83	2	1	Betacoronavirus	Sarbecovirus	29452	SARS-CoV2_ORF3a	25231	25866	AccessoryORF	TRUE	3.38e-56
JX993988	83	2	1	Betacoronavirus	Sarbecovirus	29452	SARS_ORF3b	25547	25975	AccessoryORF	TRUE	3.35e-83
JX993988	83	2	1	Betacoronavirus	Sarbecovirus	29452	E	25975	26205	CoreORF	TRUE	X
JX993988	83	2	1	Betacoronavirus	Sarbecovirus	29452	M	26256	26921	CoreORF	TRUE	X
JX993988	83	2	1	Betacoronavirus	Sarbecovirus	29452	SARS-CoV2_ORF6	26932	27114	AccessoryORF	TRUE	9.91e-32
JX993988	83	2	1	Betacoronavirus	Sarbecovirus	29452	SARS-CoV2_ORF7a	27131	27496	AccessoryORF	TRUE	5.84e-71
JX993988	83	2	1	Betacoronavirus	Sarbecovirus	29452	SARS-CoV2_ORF7b	27496	27618	AccessoryORF	TRUE	2.2e-23
JX993988	83	2	1	Betacoronavirus	Sarbecovirus	29452	SARS-CoV2_ORF8	27637	27999	AccessoryORF	TRUE	3.69e-65
JX993988	83	2	1	Betacoronavirus	Sarbecovirus	29452	N	28017	29285	CoreORF	TRUE	X
JX993988	83	2	1	Betacoronavirus	Sarbecovirus	29452	SARS-CoV2_ORF10	29312	29425	AccessoryORF	FALSE	1.42e-19
MK211374	84	2	1	Betacoronavirus	Sarbecovirus	29648	ORF1ab	261	21448	CoreORF	TRUE	X
MK211374	84	2	1	Betacoronavirus	Sarbecovirus	29648	S	21455	25180	CoreORF	TRUE	X
MK211374	84	2	1	Betacoronavirus	Sarbecovirus	29648	SARS-CoV2_ORF3a	25295	25930	AccessoryORF	TRUE	2.49e-56
MK211374	84	2	1	Betacoronavirus	Sarbecovirus	29648	SARS_ORF3b	25611	26039	AccessoryORF	TRUE	4.01e-89
MK211374	84	2	1	Betacoronavirus	Sarbecovirus	29648	E	26039	26269	CoreORF	TRUE	X
MK211374	84	2	1	Betacoronavirus	Sarbecovirus	29648	M	26320	26985	CoreORF	TRUE	X
MK211374	84	2	1	Betacoronavirus	Sarbecovirus	29648	SARS-CoV2_ORF6	26996	27100	AccessoryORF	TRUE	2.9e-14
MK211374	84	2	1	Betacoronavirus	Sarbecovirus	29648	SARS-CoV2_ORF6	27081	27173	AccessoryORF	TRUE	7.26e-11
MK211374	84	2	1	Betacoronavirus	Sarbecovirus	29648	SARS-CoV2_ORF7a	27190	27555	AccessoryORF	TRUE	1.77e-69
MK211374	84	2	1	Betacoronavirus	Sarbecovirus	29648	SARS-CoV2_ORF7b	27555	27680	AccessoryORF	TRUE	3.01e-23
MK211374	84	2	1	Betacoronavirus	Sarbecovirus	29648	SARS-CoV2_ORF8	27696	28058	AccessoryORF	TRUE	9.8e-63
MK211374	84	2	1	Betacoronavirus	Sarbecovirus	29648	N	28076	29341	CoreORF	TRUE	X
MK211374	84	2	1	Betacoronavirus	Sarbecovirus	29648	SARS-CoV2_ORF10	29368	29481	AccessoryORF	FALSE	4.95e-19
JX993987	85	2	1	Betacoronavirus	Sarbecovirus	29484	ORF1ab	191	21387	CoreORF	TRUE	X
JX993987	85	2	1	Betacoronavirus	Sarbecovirus	29484	S	21394	25116	CoreORF	TRUE	X
JX993987	85	2	1	Betacoronavirus	Sarbecovirus	29484	SARS-CoV2_ORF3a	25231	25866	AccessoryORF	TRUE	3.79e-59
JX993987	85	2	1	Betacoronavirus	Sarbecovirus	29484	SARS_ORF3b	25547	25975	AccessoryORF	TRUE	8.9e-53
JX993987	85	2	1	Betacoronavirus	Sarbecovirus	29484	E	25975	26205	CoreORF	TRUE	X
JX993987	85	2	1	Betacoronavirus	Sarbecovirus	29484	M	26256	26921	CoreORF	TRUE	X
JX993987	85	2	1	Betacoronavirus	Sarbecovirus	29484	SARS-CoV2_ORF6	26932	27114	AccessoryORF	TRUE	4.7e-31
JX993987	85	2	1	Betacoronavirus	Sarbecovirus	29484	SARS-CoV2_ORF7a	27131	27496	AccessoryORF	TRUE	5.84e-71
JX993987	85	2	1	Betacoronavirus	Sarbecovirus	29484	SARS-CoV2_ORF7b	27496	27621	AccessoryORF	FALSE	1.43e-22
JX993987	85	2	1	Betacoronavirus	Sarbecovirus	29484	SARS-CoV2_ORF8	27637	27999	AccessoryORF	TRUE	1.66e-66
JX993987	85	2	1	Betacoronavirus	Sarbecovirus	29484	N	28017	29279	CoreORF	TRUE	X
JX993987	85	2	1	Betacoronavirus	Sarbecovirus	29484	SARS-CoV2_ORF10	29306	29419	AccessoryORF	FALSE	1.42e-19
KJ473811	86	2	1	Betacoronavirus	Sarbecovirus	29037	ORF1ab	31	21236	CoreORF	TRUE	X
KJ473811	86	2	1	Betacoronavirus	Sarbecovirus	29037	S	21243	24953	CoreORF	TRUE	X
KJ473811	86	2	1	Betacoronavirus	Sarbecovirus	29037	SARS-CoV2_ORF3a	25067	25702	AccessoryORF	TRUE	4.1e-53
KJ473811	86	2	1	Betacoronavirus	Sarbecovirus	29037	SARS_ORF3b	25383	25811	AccessoryORF	TRUE	7.11e-84
KJ473811	86	2	1	Betacoronavirus	Sarbecovirus	29037	E	25811	26041	CoreORF	TRUE	X
KJ473811	86	2	1	Betacoronavirus	Sarbecovirus	29037	M	26092	26757	CoreORF	TRUE	X
KJ473811	86	2	1	Betacoronavirus	Sarbecovirus	29037	SARS-CoV2_ORF6	26768	26950	AccessoryORF	TRUE	3.24e-28
KJ473811	86	2	1	Betacoronavirus	Sarbecovirus	29037	SARS-CoV2_ORF7a	26967	27332	AccessoryORF	TRUE	4.48e-69
KJ473811	86	2	1	Betacoronavirus	Sarbecovirus	29037	SARS-CoV2_ORF7b	27332	27457	AccessoryORF	FALSE	2.2e-23
KJ473811	86	2	1	Betacoronavirus	Sarbecovirus	29037	N	27503	28765	CoreORF	TRUE	X
KJ473811	86	2	1	Betacoronavirus	Sarbecovirus	29037	SARS-CoV2_ORF10	28792	28905	AccessoryORF	FALSE	3.22e-18
DQ412043	87	2	1	Betacoronavirus	Sarbecovirus	29751	ORF1ab	261	21499	CoreORF	TRUE	X
DQ412043	87	2	1	Betacoronavirus	Sarbecovirus	29751	S	21506	25231	CoreORF	TRUE	X
DQ412043	87	2	1	Betacoronavirus	Sarbecovirus	29751	SARS-CoV2_ORF3a	25346	25981	AccessoryORF	TRUE	4.37e-60
DQ412043	87	2	1	Betacoronavirus	Sarbecovirus	29751	SARS_ORF3b	25662	26090	AccessoryORF	TRUE	9.71e-56
DQ412043	87	2	1	Betacoronavirus	Sarbecovirus	29751	E	26090	26320	CoreORF	TRUE	X
DQ412043	87	2	1	Betacoronavirus	Sarbecovirus	29751	M	26371	27036	CoreORF	TRUE	X
DQ412043	87	2	1	Betacoronavirus	Sarbecovirus	29751	SARS-CoV2_ORF6	27047	27229	AccessoryORF	TRUE	4.7e-31
DQ412043	87	2	1	Betacoronavirus	Sarbecovirus	29751	SARS-CoV2_ORF7a	27246	27611	AccessoryORF	TRUE	9.51e-70
DQ412043	87	2	1	Betacoronavirus	Sarbecovirus	29751	SARS-CoV2_ORF7b	27611	27736	AccessoryORF	TRUE	2.2e-23
DQ412043	87	2	1	Betacoronavirus	Sarbecovirus	29751	SARS-CoV2_ORF8	27752	28114	AccessoryORF	TRUE	2.26e-66
DQ412043	87	2	1	Betacoronavirus	Sarbecovirus	29751	N	28132	29394	CoreORF	TRUE	X
DQ412043	87	2	1	Betacoronavirus	Sarbecovirus	29751	SARS-CoV2_ORF10	29421	29534	AccessoryORF	FALSE	1.42e-19
GQ153542	88	2	1	Betacoronavirus	Sarbecovirus	29718	ORF1ab	262	21476	CoreORF	TRUE	X
GQ153542	88	2	1	Betacoronavirus	Sarbecovirus	29718	S	21483	25211	CoreORF	TRUE	X
GQ153542	88	2	1	Betacoronavirus	Sarbecovirus	29718	SARS-CoV2_ORF3a	25326	25961	AccessoryORF	TRUE	6.11e-58
GQ153542	88	2	1	Betacoronavirus	Sarbecovirus	29718	SARS_ORF3b	25642	26070	AccessoryORF	TRUE	1.88e-60
GQ153542	88	2	1	Betacoronavirus	Sarbecovirus	29718	E	26070	26300	CoreORF	TRUE	X
GQ153542	88	2	1	Betacoronavirus	Sarbecovirus	29718	M	26351	27016	CoreORF	TRUE	X
GQ153542	88	2	1	Betacoronavirus	Sarbecovirus	29718	SARS-CoV2_ORF6	27027	27209	AccessoryORF	TRUE	4.7e-31
GQ153542	88	2	1	Betacoronavirus	Sarbecovirus	29718	SARS-CoV2_ORF7a	27226	27591	AccessoryORF	TRUE	1.48e-70
GQ153542	88	2	1	Betacoronavirus	Sarbecovirus	29718	SARS-CoV2_ORF7b	27591	27716	AccessoryORF	FALSE	1.43e-22
GQ153542	88	2	1	Betacoronavirus	Sarbecovirus	29718	SARS-CoV2_ORF8	27732	28094	AccessoryORF	TRUE	1.07e-65
GQ153542	88	2	1	Betacoronavirus	Sarbecovirus	29718	N	28112	29377	CoreORF	TRUE	X
GQ153542	88	2	1	Betacoronavirus	Sarbecovirus	29718	SARS-CoV2_ORF10	29404	29517	AccessoryORF	FALSE	4.95e-19
MT457396	89	2	1	Betacoronavirus	Sarbecovirus	29877	ORF1ab	256	21542	CoreORF	TRUE	X
MT457396	89	2	1	Betacoronavirus	Sarbecovirus	29877	S	21550	25371	CoreORF	TRUE	X
MT457396	89	2	1	Betacoronavirus	Sarbecovirus	29877	SARS-CoV2_ORF3a	25485	26123	AccessoryORF	TRUE	6.81e-81
MT457396	89	2	1	Betacoronavirus	Sarbecovirus	29877	SARS_ORF3b	25801	26232	AccessoryORF	TRUE	1.53e-35
MT457396	89	2	1	Betacoronavirus	Sarbecovirus	29877	E	26232	26459	CoreORF	TRUE	X
MT457396	89	2	1	Betacoronavirus	Sarbecovirus	29877	M	26510	27178	CoreORF	TRUE	X
MT457396	89	2	1	Betacoronavirus	Sarbecovirus	29877	SARS-CoV2_ORF6	27189	27371	AccessoryORF	TRUE	2.86e-32
MT457396	89	2	1	Betacoronavirus	Sarbecovirus	29877	SARS-CoV2_ORF7a	27381	27743	AccessoryORF	TRUE	4.46e-76
MT457396	89	2	1	Betacoronavirus	Sarbecovirus	29877	SARS-CoV2_ORF7b	27743	27871	AccessoryORF	TRUE	1.17e-28
MT457396	89	2	1	Betacoronavirus	Sarbecovirus	29877	SARS-CoV2_ORF8	27881	28243	AccessoryORF	TRUE	1.51e-70
MT457396	89	2	1	Betacoronavirus	Sarbecovirus	29877	N	28261	29520	CoreORF	TRUE	X
MT457396	89	2	1	Betacoronavirus	Sarbecovirus	29877	SARS-CoV2_ORF10	29545	29658	AccessoryORF	TRUE	9.02e-24
LR824571	90	2	1	Betacoronavirus	Sarbecovirus	29870	ORF1ab	248	21534	CoreORF	TRUE	X
LR824571	90	2	1	Betacoronavirus	Sarbecovirus	29870	S	21518	25363	CoreORF	TRUE	X
LR824571	90	2	1	Betacoronavirus	Sarbecovirus	29870	SARS-CoV2_ORF3a	25480	26118	AccessoryORF	TRUE	6.81e-81
LR824571	90	2	1	Betacoronavirus	Sarbecovirus	29870	SARS_ORF3b	25796	26227	AccessoryORF	TRUE	1.53e-35
LR824571	90	2	1	Betacoronavirus	Sarbecovirus	29870	E	26227	26451	CoreORF	TRUE	X
LR824571	90	2	1	Betacoronavirus	Sarbecovirus	29870	M	26505	27170	CoreORF	TRUE	X
LR824571	90	2	1	Betacoronavirus	Sarbecovirus	29870	SARS-CoV2_ORF6	27184	27366	AccessoryORF	TRUE	2.86e-32
LR824571	90	2	1	Betacoronavirus	Sarbecovirus	29870	SARS-CoV2_ORF7a	27376	27738	AccessoryORF	TRUE	4.46e-76
LR824571	90	2	1	Betacoronavirus	Sarbecovirus	29870	SARS-CoV2_ORF7b	27738	27866	AccessoryORF	TRUE	1.17e-28
LR824571	90	2	1	Betacoronavirus	Sarbecovirus	29870	SARS-CoV2_ORF8	27876	28238	AccessoryORF	TRUE	1.51e-70
LR824571	90	2	1	Betacoronavirus	Sarbecovirus	29870	N	28256	29512	CoreORF	TRUE	X
LR824571	90	2	1	Betacoronavirus	Sarbecovirus	29870	SARS-CoV2_ORF10	29540	29653	AccessoryORF	TRUE	9.02e-24
NC_045512	91	2	1	Betacoronavirus	Sarbecovirus	29903	ORF1ab	266	21555	CoreORF	TRUE	X
NC_045512	91	2	1	Betacoronavirus	Sarbecovirus	29903	S	21563	25384	CoreORF	TRUE	X
NC_045512	91	2	1	Betacoronavirus	Sarbecovirus	29903	SARS-CoV2_ORF3a	25498	26136	AccessoryORF	TRUE	6.81e-81
NC_045512	91	2	1	Betacoronavirus	Sarbecovirus	29903	SARS_ORF3b	25814	26245	AccessoryORF	TRUE	1.53e-35
NC_045512	91	2	1	Betacoronavirus	Sarbecovirus	29903	E	26245	26472	CoreORF	TRUE	X
NC_045512	91	2	1	Betacoronavirus	Sarbecovirus	29903	M	26523	27191	CoreORF	TRUE	X
NC_045512	91	2	1	Betacoronavirus	Sarbecovirus	29903	SARS-CoV2_ORF6	27202	27384	AccessoryORF	TRUE	2.86e-32
NC_045512	91	2	1	Betacoronavirus	Sarbecovirus	29903	SARS-CoV2_ORF7a	27394	27756	AccessoryORF	TRUE	4.46e-76
NC_045512	91	2	1	Betacoronavirus	Sarbecovirus	29903	SARS-CoV2_ORF7b	27756	27884	AccessoryORF	TRUE	1.17e-28
NC_045512	91	2	1	Betacoronavirus	Sarbecovirus	29903	SARS-CoV2_ORF8	27894	28256	AccessoryORF	TRUE	1.51e-70
NC_045512	91	2	1	Betacoronavirus	Sarbecovirus	29903	N	28274	29533	CoreORF	TRUE	X
NC_045512	91	2	1	Betacoronavirus	Sarbecovirus	29903	SARS-CoV2_ORF10	29558	29671	AccessoryORF	TRUE	9.02e-24
MT365033	92	2	1	Betacoronavirus	Sarbecovirus	29897	ORF1ab	260	21549	CoreORF	TRUE	X
MT365033	92	2	1	Betacoronavirus	Sarbecovirus	29897	S	21557	25378	CoreORF	TRUE	X
MT365033	92	2	1	Betacoronavirus	Sarbecovirus	29897	SARS-CoV2_ORF3a	25492	26130	AccessoryORF	TRUE	6.81e-81
MT365033	92	2	1	Betacoronavirus	Sarbecovirus	29897	SARS_ORF3b	25808	26239	AccessoryORF	TRUE	1.53e-35
MT365033	92	2	1	Betacoronavirus	Sarbecovirus	29897	E	26239	26466	CoreORF	TRUE	X
MT365033	92	2	1	Betacoronavirus	Sarbecovirus	29897	M	26517	27185	CoreORF	TRUE	X
MT365033	92	2	1	Betacoronavirus	Sarbecovirus	29897	SARS-CoV2_ORF6	27196	27378	AccessoryORF	TRUE	2.86e-32
MT365033	92	2	1	Betacoronavirus	Sarbecovirus	29897	SARS-CoV2_ORF7a	27388	27750	AccessoryORF	TRUE	4.46e-76
MT365033	92	2	1	Betacoronavirus	Sarbecovirus	29897	SARS-CoV2_ORF7b	27750	27878	AccessoryORF	TRUE	1.17e-28
MT365033	92	2	1	Betacoronavirus	Sarbecovirus	29897	SARS-CoV2_ORF8	27888	28250	AccessoryORF	TRUE	1.51e-70
MT365033	92	2	1	Betacoronavirus	Sarbecovirus	29897	N	28268	29527	CoreORF	TRUE	X
MT365033	92	2	1	Betacoronavirus	Sarbecovirus	29897	SARS-CoV2_ORF10	29552	29665	AccessoryORF	TRUE	9.02e-24
MT709105	93	2	1	Betacoronavirus	Sarbecovirus	29838	ORF1ab	236	21525	CoreORF	TRUE	X
MT709105	93	2	1	Betacoronavirus	Sarbecovirus	29838	S	21533	25354	CoreORF	TRUE	X
MT709105	93	2	1	Betacoronavirus	Sarbecovirus	29838	SARS-CoV2_ORF3a	25468	26106	AccessoryORF	TRUE	6.81e-81
MT709105	93	2	1	Betacoronavirus	Sarbecovirus	29838	SARS_ORF3b	25784	26215	AccessoryORF	TRUE	1.53e-35
MT709105	93	2	1	Betacoronavirus	Sarbecovirus	29838	E	26215	26442	CoreORF	TRUE	X
MT709105	93	2	1	Betacoronavirus	Sarbecovirus	29838	M	26493	27161	CoreORF	TRUE	X
MT709105	93	2	1	Betacoronavirus	Sarbecovirus	29838	SARS-CoV2_ORF6	27172	27354	AccessoryORF	TRUE	2.86e-32
MT709105	93	2	1	Betacoronavirus	Sarbecovirus	29838	SARS-CoV2_ORF7a	27364	27726	AccessoryORF	TRUE	4.46e-76
MT709105	93	2	1	Betacoronavirus	Sarbecovirus	29838	SARS-CoV2_ORF7b	27726	27854	AccessoryORF	TRUE	1.17e-28
MT709105	93	2	1	Betacoronavirus	Sarbecovirus	29838	SARS-CoV2_ORF8	27864	28226	AccessoryORF	TRUE	1.51e-70
MT709105	93	2	1	Betacoronavirus	Sarbecovirus	29838	N	28244	29503	CoreORF	TRUE	X
MT709105	93	2	1	Betacoronavirus	Sarbecovirus	29838	SARS-CoV2_ORF10	29528	29641	AccessoryORF	TRUE	9.02e-24
MN996532	94	2	1	Betacoronavirus	Sarbecovirus	29855	ORF1ab	251	21537	CoreORF	TRUE	X
MN996532	94	2	1	Betacoronavirus	Sarbecovirus	29855	S	21545	25354	CoreORF	TRUE	X
MN996532	94	2	1	Betacoronavirus	Sarbecovirus	29855	SARS-CoV2_ORF3a	25468	26106	AccessoryORF	TRUE	2.35e-80
MN996532	94	2	1	Betacoronavirus	Sarbecovirus	29855	SARS_ORF3b	25784	26215	AccessoryORF	TRUE	2.39e-36
MN996532	94	2	1	Betacoronavirus	Sarbecovirus	29855	E	26215	26442	CoreORF	TRUE	X
MN996532	94	2	1	Betacoronavirus	Sarbecovirus	29855	M	26493	27158	CoreORF	TRUE	X
MN996532	94	2	1	Betacoronavirus	Sarbecovirus	29855	SARS-CoV2_ORF6	27169	27351	AccessoryORF	TRUE	2.86e-32
MN996532	94	2	1	Betacoronavirus	Sarbecovirus	29855	SARS-CoV2_ORF7a	27360	27722	AccessoryORF	TRUE	2.1e-75
MN996532	94	2	1	Betacoronavirus	Sarbecovirus	29855	SARS-CoV2_ORF7b	27722	27850	AccessoryORF	TRUE	8.55e-29
MN996532	94	2	1	Betacoronavirus	Sarbecovirus	29855	SARS-CoV2_ORF8	27860	28222	AccessoryORF	TRUE	1.81e-69
MN996532	94	2	1	Betacoronavirus	Sarbecovirus	29855	N	28240	29499	CoreORF	TRUE	X
MN996532	94	2	1	Betacoronavirus	Sarbecovirus	29855	SARS-CoV2_ORF10	29524	29637	AccessoryORF	TRUE	7.99e-23
MT121216	95	2	1	Betacoronavirus	Sarbecovirus	29521	ORF1ab	146	21414	CoreORF	TRUE	X
MT121216	95	2	1	Betacoronavirus	Sarbecovirus	29521	S	21421	25218	CoreORF	TRUE	X
MT121216	95	2	1	Betacoronavirus	Sarbecovirus	29521	SARS-CoV2_ORF3a	25332	25970	AccessoryORF	TRUE	1.26e-80
MT121216	95	2	1	Betacoronavirus	Sarbecovirus	29521	SARS_ORF3b	25648	26079	AccessoryORF	TRUE	5.31e-35
MT121216	95	2	1	Betacoronavirus	Sarbecovirus	29521	E	26079	26306	CoreORF	TRUE	X
MT121216	95	2	1	Betacoronavirus	Sarbecovirus	29521	M	26357	27025	CoreORF	TRUE	X
MT121216	95	2	1	Betacoronavirus	Sarbecovirus	29521	SARS-CoV2_ORF6	27036	27218	AccessoryORF	TRUE	3.9e-32
MT121216	95	2	1	Betacoronavirus	Sarbecovirus	29521	SARS-CoV2_ORF7a	27228	27590	AccessoryORF	TRUE	2.86e-75
MT121216	95	2	1	Betacoronavirus	Sarbecovirus	29521	SARS-CoV2_ORF7b	27590	27718	AccessoryORF	TRUE	4.05e-28
MT121216	95	2	1	Betacoronavirus	Sarbecovirus	29521	SARS-CoV2_ORF8	27728	28042	AccessoryORF	TRUE	4.25e-59
MT121216	95	2	1	Betacoronavirus	Sarbecovirus	29521	N	28060	29319	CoreORF	TRUE	X
MT121216	95	2	1	Betacoronavirus	Sarbecovirus	29521	SARS-CoV2_ORF10	29344	29457	AccessoryORF	TRUE	3.14e-23
MT040334	96	2	1	Betacoronavirus	Sarbecovirus	29801	ORF1ab	267	21532	CoreORF	TRUE	X
MT040334	96	2	1	Betacoronavirus	Sarbecovirus	29801	S	21540	25337	CoreORF	TRUE	X
MT040334	96	2	1	Betacoronavirus	Sarbecovirus	29801	SARS-CoV2_ORF3a	25452	26090	AccessoryORF	TRUE	4.65e-76
MT040334	96	2	1	Betacoronavirus	Sarbecovirus	29801	SARS_ORF3b	25768	26199	AccessoryORF	TRUE	1.6e-40
MT040334	96	2	1	Betacoronavirus	Sarbecovirus	29801	E	26199	26426	CoreORF	TRUE	X
MT040334	96	2	1	Betacoronavirus	Sarbecovirus	29801	M	26474	27142	CoreORF	TRUE	X
MT040334	96	2	1	Betacoronavirus	Sarbecovirus	29801	SARS-CoV2_ORF6	27153	27335	AccessoryORF	TRUE	6.03e-33
MT040334	96	2	1	Betacoronavirus	Sarbecovirus	29801	SARS-CoV2_ORF7a	27345	27707	AccessoryORF	TRUE	4.88e-72
MT040334	96	2	1	Betacoronavirus	Sarbecovirus	29801	SARS-CoV2_ORF7b	27707	27832	AccessoryORF	FALSE	8.23e-21
MT040334	96	2	1	Betacoronavirus	Sarbecovirus	29801	SARS-CoV2_ORF8	27845	28207	AccessoryORF	FALSE	3.69e-65
MT040334	96	2	1	Betacoronavirus	Sarbecovirus	29801	N	28224	29477	CoreORF	TRUE	X
MT040334	96	2	1	Betacoronavirus	Sarbecovirus	29801	SARS-CoV2_ORF10	29502	29615	AccessoryORF	TRUE	1.32e-21
MG772933	97	2	1	Betacoronavirus	Sarbecovirus	29804	ORF1ab	265	21542	CoreORF	TRUE	X
MG772933	97	2	1	Betacoronavirus	Sarbecovirus	29804	S	21549	25289	CoreORF	TRUE	X
MG772933	97	2	1	Betacoronavirus	Sarbecovirus	29804	SARS-CoV2_ORF3a	25403	26041	AccessoryORF	TRUE	1.6e-75
MG772933	97	2	1	Betacoronavirus	Sarbecovirus	29804	SARS_ORF3b	25719	26150	AccessoryORF	TRUE	8.21e-43
MG772933	97	2	1	Betacoronavirus	Sarbecovirus	29804	E	26150	26377	CoreORF	TRUE	X
MG772933	97	2	1	Betacoronavirus	Sarbecovirus	29804	M	26428	27096	CoreORF	TRUE	X
MG772933	97	2	1	Betacoronavirus	Sarbecovirus	29804	SARS-CoV2_ORF6	27107	27289	AccessoryORF	TRUE	3.44e-31
MG772933	97	2	1	Betacoronavirus	Sarbecovirus	29804	SARS-CoV2_ORF7a	27299	27661	AccessoryORF	TRUE	4.28e-71
MG772933	97	2	1	Betacoronavirus	Sarbecovirus	29804	SARS-CoV2_ORF7b	27661	27789	AccessoryORF	TRUE	2.32e-26
MG772933	97	2	1	Betacoronavirus	Sarbecovirus	29804	SARS-CoV2_ORF8	27799	28161	AccessoryORF	TRUE	7.13e-70
MG772933	97	2	1	Betacoronavirus	Sarbecovirus	29804	N	28179	29438	CoreORF	TRUE	X
MG772933	97	2	1	Betacoronavirus	Sarbecovirus	29804	SARS-CoV2_ORF10	29463	29576	AccessoryORF	TRUE	3.14e-23
KY352407	98	2	1	Betacoronavirus	Sarbecovirus	29274	ORF1ab	260	21411	CoreORF	TRUE	X
KY352407	98	2	1	Betacoronavirus	Sarbecovirus	29274	S	21418	25191	CoreORF	TRUE	X
KY352407	98	2	1	Betacoronavirus	Sarbecovirus	29274	SARS-CoV2_ORF3a	25299	25934	AccessoryORF	TRUE	1.44e-50
KY352407	98	2	1	Betacoronavirus	Sarbecovirus	29274	PEDV_ORF3	25428	25715	AccessoryORF	FALSE	0.000629
KY352407	98	2	1	Betacoronavirus	Sarbecovirus	29274	SARS_ORF3b	25615	26010	AccessoryORF	FALSE	3.73e-23
KY352407	98	2	1	Betacoronavirus	Sarbecovirus	29274	E	26030	26260	CoreORF	TRUE	X
KY352407	98	2	1	Betacoronavirus	Sarbecovirus	29274	M	26308	26973	CoreORF	TRUE	X
KY352407	98	2	1	Betacoronavirus	Sarbecovirus	29274	SARS-CoV2_ORF6	26984	27166	AccessoryORF	TRUE	7.29e-27
KY352407	98	2	1	Betacoronavirus	Sarbecovirus	29274	SARS-CoV2_ORF7a	27182	27538	AccessoryORF	TRUE	6.24e-55
KY352407	98	2	1	Betacoronavirus	Sarbecovirus	29274	SARS-CoV2_ORF7b	27541	27657	AccessoryORF	FALSE	4.97e-14
KY352407	98	2	1	Betacoronavirus	Sarbecovirus	29274	N	27665	28924	CoreORF	TRUE	X
KY352407	98	2	1	Betacoronavirus	Sarbecovirus	29274	SARS-CoV2_ORF10	28949	29062	AccessoryORF	FALSE	5.58e-20
NC_014470	99	2	1	Betacoronavirus	Sarbecovirus	29276	ORF1ab	191	21384	CoreORF	TRUE	X
NC_014470	99	2	1	Betacoronavirus	Sarbecovirus	29276	S	21391	25170	CoreORF	TRUE	X
NC_014470	99	2	1	Betacoronavirus	Sarbecovirus	29276	PEDV_ORF3	25185	25700	AccessoryORF	FALSE	0.000199
NC_014470	99	2	1	Betacoronavirus	Sarbecovirus	29276	SARS-CoV2_ORF3a	25275	25922	AccessoryORF	TRUE	9.19e-50
NC_014470	99	2	1	Betacoronavirus	Sarbecovirus	29276	SARS_ORF3b	25600	25998	AccessoryORF	FALSE	1.18e-26
NC_014470	99	2	1	Betacoronavirus	Sarbecovirus	29276	E	26018	26248	CoreORF	TRUE	X
NC_014470	99	2	1	Betacoronavirus	Sarbecovirus	29276	M	26299	26982	CoreORF	TRUE	X
NC_014470	99	2	1	Betacoronavirus	Sarbecovirus	29276	SARS-CoV2_ORF6	26993	27172	AccessoryORF	TRUE	1.99e-24
NC_014470	99	2	1	Betacoronavirus	Sarbecovirus	29276	SARS-CoV2_ORF7a	27188	27541	AccessoryORF	TRUE	2.34e-57
NC_014470	99	2	1	Betacoronavirus	Sarbecovirus	29276	SARS-CoV2_ORF7b	27541	27657	AccessoryORF	FALSE	2.45e-16
NC_014470	99	2	1	Betacoronavirus	Sarbecovirus	29276	N	27665	28918	CoreORF	TRUE	X
NC_014470	99	2	1	Betacoronavirus	Sarbecovirus	29276	SARS-CoV2_ORF10	28943	29056	AccessoryORF	FALSE	4.95e-19
NC_025217	100	2	2	Betacoronavirus	Hibecovirus	31491	ORF1ab	303	22045	CoreORF	TRUE	X
NC_025217	100	2	2	Betacoronavirus	Hibecovirus	31491	NC_025217_ORF2	22058	23410	AccessoryORF	TRUE	0
NC_025217	100	2	2	Betacoronavirus	Hibecovirus	31491	S	23563	27516	CoreORF	TRUE	X
NC_025217	100	2	2	Betacoronavirus	Hibecovirus	31491	SARS-CoV2_ORF3a	27565	28191	AccessoryORF	TRUE	4.75e-15
NC_025217	100	2	2	Betacoronavirus	Hibecovirus	31491	E	28315	28554	CoreORF	TRUE	X
NC_025217	100	2	2	Betacoronavirus	Hibecovirus	31491	M	28610	29281	CoreORF	TRUE	X
NC_025217	100	2	2	Betacoronavirus	Hibecovirus	31491	NC_025217_ORF7	29297	29512	AccessoryORF	TRUE	1.81e-37
NC_025217	100	2	2	Betacoronavirus	Hibecovirus	31491	NC_025217_ORF8	29534	29854	AccessoryORF	TRUE	8.57e-78
NC_025217	100	2	2	Betacoronavirus	Hibecovirus	31491	N	29917	31173	CoreORF	TRUE	X
NC_009021	101	2	3	Betacoronavirus	Nobecovirus	29114	ORF1ab	229	21020	CoreORF	TRUE	X
NC_009021	101	2	3	Betacoronavirus	Nobecovirus	29114	S	20974	24798	CoreORF	TRUE	X
NC_009021	101	2	3	Betacoronavirus	Nobecovirus	29114	SARS-CoV2_ORF3a	24789	25454	AccessoryORF	TRUE	1.66e-91
NC_009021	101	2	3	Betacoronavirus	Nobecovirus	29114	E	25457	25696	CoreORF	TRUE	X
NC_009021	101	2	3	Betacoronavirus	Nobecovirus	29114	M	25689	26357	CoreORF	TRUE	X
NC_009021	101	2	3	Betacoronavirus	Nobecovirus	29114	N	26419	27825	CoreORF	TRUE	X
NC_009021	101	2	3	Betacoronavirus	Nobecovirus	29114	EF065515_NS7a	27869	28330	AccessoryORF	FALSE	0.000218
NC_009021	101	2	3	Betacoronavirus	Nobecovirus	29114	EF065516_NS7b	28433	28879	AccessoryORF	TRUE	1.05e-70
EF065516	102	2	3	Betacoronavirus	Nobecovirus	29155	ORF1ab	229	21005	CoreORF	TRUE	X
EF065516	102	2	3	Betacoronavirus	Nobecovirus	29155	S	20959	24777	CoreORF	TRUE	X
EF065516	102	2	3	Betacoronavirus	Nobecovirus	29155	SARS-CoV2_ORF3a	24768	25457	AccessoryORF	TRUE	5.92e-98
EF065516	102	2	3	Betacoronavirus	Nobecovirus	29155	E	25460	25690	CoreORF	TRUE	X
EF065516	102	2	3	Betacoronavirus	Nobecovirus	29155	M	25695	26363	CoreORF	TRUE	X
EF065516	102	2	3	Betacoronavirus	Nobecovirus	29155	N	26426	27838	CoreORF	TRUE	X
EF065516	102	2	3	Betacoronavirus	Nobecovirus	29155	EF065515_NS7a	27875	28468	AccessoryORF	TRUE	1.68e-96
EF065516	102	2	3	Betacoronavirus	Nobecovirus	29155	EF065516_NS7b	28473	28919	AccessoryORF	TRUE	8.08e-69
EF065515	103	2	3	Betacoronavirus	Nobecovirus	29136	ORF1ab	229	20999	CoreORF	TRUE	X
EF065515	103	2	3	Betacoronavirus	Nobecovirus	29136	S	20959	24768	CoreORF	TRUE	X
EF065515	103	2	3	Betacoronavirus	Nobecovirus	29136	SARS-CoV2_ORF3a	24759	25454	AccessoryORF	TRUE	1.39e-101
EF065515	103	2	3	Betacoronavirus	Nobecovirus	29136	E	25457	25687	CoreORF	TRUE	X
EF065515	103	2	3	Betacoronavirus	Nobecovirus	29136	M	25693	26355	CoreORF	TRUE	X
EF065515	103	2	3	Betacoronavirus	Nobecovirus	29136	N	26418	27824	CoreORF	TRUE	X
EF065515	103	2	3	Betacoronavirus	Nobecovirus	29136	EF065515_NS7a	27861	28454	AccessoryORF	TRUE	3.79e-102
EF065515	103	2	3	Betacoronavirus	Nobecovirus	29136	EF065516_NS7b	28459	28902	AccessoryORF	TRUE	1.87e-65
MG762674	104	2	3	Betacoronavirus	Nobecovirus	29134	ORF1ab	230	20991	CoreORF	TRUE	X
MG762674	104	2	3	Betacoronavirus	Nobecovirus	29134	S	20951	24748	CoreORF	TRUE	X
MG762674	104	2	3	Betacoronavirus	Nobecovirus	29134	SARS-CoV2_ORF3a	24739	25434	AccessoryORF	TRUE	2.76e-106
MG762674	104	2	3	Betacoronavirus	Nobecovirus	29134	E	25437	25667	CoreORF	TRUE	X
MG762674	104	2	3	Betacoronavirus	Nobecovirus	29134	M	25672	26346	CoreORF	TRUE	X
MG762674	104	2	3	Betacoronavirus	Nobecovirus	29134	N	26410	27819	CoreORF	TRUE	X
MG762674	104	2	3	Betacoronavirus	Nobecovirus	29134	EF065516_NS7b	28447	28887	AccessoryORF	TRUE	6.77e-63
EF065514	105	2	3	Betacoronavirus	Nobecovirus	29109	ORF1ab	228	20938	CoreORF	TRUE	X
EF065514	105	2	3	Betacoronavirus	Nobecovirus	29109	S	20898	24725	CoreORF	TRUE	X
EF065514	105	2	3	Betacoronavirus	Nobecovirus	29109	SARS-CoV2_ORF3a	24716	25411	AccessoryORF	TRUE	1.17e-102
EF065514	105	2	3	Betacoronavirus	Nobecovirus	29109	E	25414	25653	CoreORF	TRUE	X
EF065514	105	2	3	Betacoronavirus	Nobecovirus	29109	M	25650	26315	CoreORF	TRUE	X
EF065514	105	2	3	Betacoronavirus	Nobecovirus	29109	N	26378	27790	CoreORF	TRUE	X
EF065514	105	2	3	Betacoronavirus	Nobecovirus	29109	EF065516_NS7b	28421	28861	AccessoryORF	TRUE	6.77e-63
MK211379	106	2	3	Betacoronavirus	Nobecovirus	29752	ORF1ab	226	21032	CoreORF	TRUE	X
MK211379	106	2	3	Betacoronavirus	Nobecovirus	29752	S	20980	24813	CoreORF	TRUE	X
MK211379	106	2	3	Betacoronavirus	Nobecovirus	29752	SARS-CoV2_ORF3a	24804	25469	AccessoryORF	TRUE	1.31e-87
MK211379	106	2	3	Betacoronavirus	Nobecovirus	29752	E	25472	25717	CoreORF	TRUE	X
MK211379	106	2	3	Betacoronavirus	Nobecovirus	29752	M	25704	26372	CoreORF	TRUE	X
MK211379	106	2	3	Betacoronavirus	Nobecovirus	29752	N	26427	27818	CoreORF	TRUE	X
MK211379	106	2	3	Betacoronavirus	Nobecovirus	29752	EF065515_NS7a	27854	28450	AccessoryORF	TRUE	5.93e-87
MK211379	106	2	3	Betacoronavirus	Nobecovirus	29752	EF065516_NS7b	29079	29507	AccessoryORF	TRUE	1.2e-57
MT350598	107	2	3	Betacoronavirus	Nobecovirus	30162	ORF1ab	235	21155	CoreORF	TRUE	X
MT350598	107	2	3	Betacoronavirus	Nobecovirus	30162	S	21121	24993	CoreORF	TRUE	X
MT350598	107	2	3	Betacoronavirus	Nobecovirus	30162	SARS-CoV2_ORF3a	24990	25673	AccessoryORF	TRUE	5e-90
MT350598	107	2	3	Betacoronavirus	Nobecovirus	30162	E	25676	25906	CoreORF	TRUE	X
MT350598	107	2	3	Betacoronavirus	Nobecovirus	30162	M	25914	26579	CoreORF	TRUE	X
MT350598	107	2	3	Betacoronavirus	Nobecovirus	30162	N	26627	27958	CoreORF	TRUE	X
MT350598	107	2	3	Betacoronavirus	Nobecovirus	30162	MT350598_P10	27994	28266	AccessoryORF	TRUE	8.09e-59
MT350598	107	2	3	Betacoronavirus	Nobecovirus	30162	EF065515_NS7a	28287	28529	AccessoryORF	TRUE	8.05e-07
MT350598	107	2	3	Betacoronavirus	Nobecovirus	30162	EF065515_NS7a	28866	29441	AccessoryORF	TRUE	1.17e-75
MT350598	107	2	3	Betacoronavirus	Nobecovirus	30162	EF065516_NS7b	29444	29890	AccessoryORF	TRUE	1.2e-64
NC_030886	108	2	3	Betacoronavirus	Nobecovirus	30161	ORF1ab	235	21155	CoreORF	TRUE	X
NC_030886	108	2	3	Betacoronavirus	Nobecovirus	30161	S	21121	24993	CoreORF	TRUE	X
NC_030886	108	2	3	Betacoronavirus	Nobecovirus	30161	SARS-CoV2_ORF3a	24990	25673	AccessoryORF	TRUE	4.36e-89
NC_030886	108	2	3	Betacoronavirus	Nobecovirus	30161	E	25676	25906	CoreORF	TRUE	X
NC_030886	108	2	3	Betacoronavirus	Nobecovirus	30161	M	25914	26579	CoreORF	TRUE	X
NC_030886	108	2	3	Betacoronavirus	Nobecovirus	30161	N	26627	27958	CoreORF	TRUE	X
NC_030886	108	2	3	Betacoronavirus	Nobecovirus	30161	MT350598_P10	27994	28266	AccessoryORF	TRUE	8.09e-59
NC_030886	108	2	3	Betacoronavirus	Nobecovirus	30161	EF065515_NS7a	28287	28529	AccessoryORF	TRUE	5.98e-07
NC_030886	108	2	3	Betacoronavirus	Nobecovirus	30161	EF065515_NS7a	28866	29441	AccessoryORF	TRUE	1.82e-76
NC_030886	108	2	3	Betacoronavirus	Nobecovirus	30161	EF065516_NS7b	29444	29890	AccessoryORF	TRUE	5.67e-64
MG693168	109	2	3	Betacoronavirus	Nobecovirus	28977	ORF1ab	210	20842	CoreORF	TRUE	X
MG693168	109	2	3	Betacoronavirus	Nobecovirus	28977	S	20814	24623	CoreORF	TRUE	X
MG693168	109	2	3	Betacoronavirus	Nobecovirus	28977	SARS-CoV2_ORF3a	24620	25336	AccessoryORF	TRUE	1.17e-102
MG693168	109	2	3	Betacoronavirus	Nobecovirus	28977	E	25339	25563	CoreORF	TRUE	X
MG693168	109	2	3	Betacoronavirus	Nobecovirus	28977	M	25568	26233	CoreORF	TRUE	X
MG693168	109	2	3	Betacoronavirus	Nobecovirus	28977	N	26302	27714	CoreORF	TRUE	X
MG693168	109	2	3	Betacoronavirus	Nobecovirus	28977	EF065515_NS7a	27732	28262	AccessoryORF	TRUE	3e-66
MG693168	109	2	3	Betacoronavirus	Nobecovirus	28977	EF065516_NS7b	28290	28715	AccessoryORF	TRUE	4.96e-56
MG987421	110	2	4	Betacoronavirus	Merbecovirus	30485	ORF1ab	238	21869	CoreORF	TRUE	X
MG987421	110	2	4	Betacoronavirus	Merbecovirus	30485	S	21811	25854	CoreORF	TRUE	X
MG987421	110	2	4	Betacoronavirus	Merbecovirus	30485	MERS_ORF3	25866	26165	AccessoryORF	TRUE	1.47e-38
MG987421	110	2	4	Betacoronavirus	Merbecovirus	30485	MERS_ORF4a	26186	26476	AccessoryORF	TRUE	2.49e-47
MG987421	110	2	4	Betacoronavirus	Merbecovirus	30485	MERS_ORF4b	26472	27128	AccessoryORF	TRUE	5.75e-100
MG987421	110	2	4	Betacoronavirus	Merbecovirus	30485	MERS_ORF5	27150	27836	AccessoryORF	TRUE	8.12e-131
MG987421	110	2	4	Betacoronavirus	Merbecovirus	30485	E	27916	28164	CoreORF	TRUE	X
MG987421	110	2	4	Betacoronavirus	Merbecovirus	30485	M	28180	28836	CoreORF	TRUE	X
MG987421	110	2	4	Betacoronavirus	Merbecovirus	30485	N	28892	30190	CoreORF	TRUE	X
KX442565	111	2	4	Betacoronavirus	Merbecovirus	30499	ORF1ab	238	21875	CoreORF	TRUE	X
KX442565	111	2	4	Betacoronavirus	Merbecovirus	30499	S	21817	25857	CoreORF	TRUE	X
KX442565	111	2	4	Betacoronavirus	Merbecovirus	30499	MERS_ORF3	25869	26177	AccessoryORF	TRUE	1.67e-39
KX442565	111	2	4	Betacoronavirus	Merbecovirus	30499	MERS_ORF4a	26189	26479	AccessoryORF	TRUE	2.49e-47
KX442565	111	2	4	Betacoronavirus	Merbecovirus	30499	MERS_ORF4b	26475	27131	AccessoryORF	TRUE	1.73e-98
KX442565	111	2	4	Betacoronavirus	Merbecovirus	30499	MERS_ORF5	27153	27839	AccessoryORF	TRUE	2.8e-130
KX442565	111	2	4	Betacoronavirus	Merbecovirus	30499	E	27919	28167	CoreORF	TRUE	X
KX442565	111	2	4	Betacoronavirus	Merbecovirus	30499	M	28181	28837	CoreORF	TRUE	X
KX442565	111	2	4	Betacoronavirus	Merbecovirus	30499	N	28893	30191	CoreORF	TRUE	X
KJ473821	112	2	4	Betacoronavirus	Merbecovirus	30423	ORF1ab	241	21779	CoreORF	TRUE	X
KJ473821	112	2	4	Betacoronavirus	Merbecovirus	30423	S	21811	25779	CoreORF	TRUE	X
KJ473821	112	2	4	Betacoronavirus	Merbecovirus	30423	MERS_ORF3	25791	26090	AccessoryORF	TRUE	1.02e-40
KJ473821	112	2	4	Betacoronavirus	Merbecovirus	30423	MERS_ORF4a	26111	26386	AccessoryORF	TRUE	9.83e-48
KJ473821	112	2	4	Betacoronavirus	Merbecovirus	30423	MERS_ORF4b	26397	27047	AccessoryORF	TRUE	5.93e-107
KJ473821	112	2	4	Betacoronavirus	Merbecovirus	30423	MERS_ORF5	27072	27764	AccessoryORF	TRUE	6.83e-132
KJ473821	112	2	4	Betacoronavirus	Merbecovirus	30423	E	27844	28092	CoreORF	TRUE	X
KJ473821	112	2	4	Betacoronavirus	Merbecovirus	30423	M	28107	28763	CoreORF	TRUE	X
KJ473821	112	2	4	Betacoronavirus	Merbecovirus	30423	N	28819	30123	CoreORF	TRUE	X
MG021452	113	2	4	Betacoronavirus	Merbecovirus	30113	ORF1ab	238	21560	CoreORF	TRUE	X
MG021452	113	2	4	Betacoronavirus	Merbecovirus	30113	S	21502	25551	CoreORF	TRUE	X
MG021452	113	2	4	Betacoronavirus	Merbecovirus	30113	MERS_ORF3	25559	25849	AccessoryORF	TRUE	4.17e-34
MG021452	113	2	4	Betacoronavirus	Merbecovirus	30113	MERS_ORF4a	25857	26138	AccessoryORF	TRUE	1.53e-48
MG021452	113	2	4	Betacoronavirus	Merbecovirus	30113	MERS_ORF4b	26237	26776	AccessoryORF	TRUE	5.37e-86
MG021452	113	2	4	Betacoronavirus	Merbecovirus	30113	MERS_ORF5	26786	27466	AccessoryORF	TRUE	2.7e-132
MG021452	113	2	4	Betacoronavirus	Merbecovirus	30113	E	27547	27795	CoreORF	TRUE	X
MG021452	113	2	4	Betacoronavirus	Merbecovirus	30113	M	27810	28466	CoreORF	TRUE	X
MG021452	113	2	4	Betacoronavirus	Merbecovirus	30113	N	28521	29822	CoreORF	TRUE	X
MG021451	114	2	4	Betacoronavirus	Merbecovirus	30113	ORF1ab	237	21517	CoreORF	TRUE	X
MG021451	114	2	4	Betacoronavirus	Merbecovirus	30113	S	21459	25529	CoreORF	TRUE	X
MG021451	114	2	4	Betacoronavirus	Merbecovirus	30113	MERS_ORF3	25539	25814	AccessoryORF	TRUE	8.82e-35
MG021451	114	2	4	Betacoronavirus	Merbecovirus	30113	MERS_ORF4a	25850	26131	AccessoryORF	TRUE	1.61e-46
MG021451	114	2	4	Betacoronavirus	Merbecovirus	30113	MERS_ORF4b	26136	26780	AccessoryORF	TRUE	1.18e-102
MG021451	114	2	4	Betacoronavirus	Merbecovirus	30113	MERS_ORF5	26790	27470	AccessoryORF	TRUE	1.6e-135
MG021451	114	2	4	Betacoronavirus	Merbecovirus	30113	E	27551	27799	CoreORF	TRUE	X
MG021451	114	2	4	Betacoronavirus	Merbecovirus	30113	M	27814	28470	CoreORF	TRUE	X
MG021451	114	2	4	Betacoronavirus	Merbecovirus	30113	N	28526	29824	CoreORF	TRUE	X
MG596803	115	2	4	Betacoronavirus	Merbecovirus	30039	ORF1ab	208	21437	CoreORF	TRUE	X
MG596803	115	2	4	Betacoronavirus	Merbecovirus	30039	S	21379	25416	CoreORF	TRUE	X
MG596803	115	2	4	Betacoronavirus	Merbecovirus	30039	MERS_ORF3	25429	25737	AccessoryORF	TRUE	6.12e-37
MG596803	115	2	4	Betacoronavirus	Merbecovirus	30039	MERS_ORF4a	25749	26027	AccessoryORF	TRUE	2.19e-46
MG596803	115	2	4	Betacoronavirus	Merbecovirus	30039	MERS_ORF4b	26026	26703	AccessoryORF	TRUE	2.27e-100
MG596803	115	2	4	Betacoronavirus	Merbecovirus	30039	MERS_ORF5	26722	27402	AccessoryORF	TRUE	1.37e-127
MG596803	115	2	4	Betacoronavirus	Merbecovirus	30039	E	27484	27732	CoreORF	TRUE	X
MG596803	115	2	4	Betacoronavirus	Merbecovirus	30039	M	27747	28403	CoreORF	TRUE	X
MG596803	115	2	4	Betacoronavirus	Merbecovirus	30039	N	28451	29740	CoreORF	TRUE	X
MG596802	116	2	4	Betacoronavirus	Merbecovirus	30050	ORF1ab	217	21446	CoreORF	TRUE	X
MG596802	116	2	4	Betacoronavirus	Merbecovirus	30050	S	21388	25425	CoreORF	TRUE	X
MG596802	116	2	4	Betacoronavirus	Merbecovirus	30050	MERS_ORF3	25438	25746	AccessoryORF	TRUE	2.89e-36
MG596802	116	2	4	Betacoronavirus	Merbecovirus	30050	MERS_ORF4a	25758	26036	AccessoryORF	TRUE	6.33e-47
MG596802	116	2	4	Betacoronavirus	Merbecovirus	30050	MERS_ORF4b	26035	26712	AccessoryORF	TRUE	2.61e-101
MG596802	116	2	4	Betacoronavirus	Merbecovirus	30050	MERS_ORF5	26731	27411	AccessoryORF	TRUE	1.57e-128
MG596802	116	2	4	Betacoronavirus	Merbecovirus	30050	E	27493	27741	CoreORF	TRUE	X
MG596802	116	2	4	Betacoronavirus	Merbecovirus	30050	M	27756	28412	CoreORF	TRUE	X
MG596802	116	2	4	Betacoronavirus	Merbecovirus	30050	N	28460	29749	CoreORF	TRUE	X
NC_019843	117	2	4	Betacoronavirus	Merbecovirus	30119	ORF1ab	279	21514	CoreORF	TRUE	X
NC_019843	117	2	4	Betacoronavirus	Merbecovirus	30119	S	21456	25517	CoreORF	TRUE	X
NC_019843	117	2	4	Betacoronavirus	Merbecovirus	30119	MERS_ORF3	25532	25840	AccessoryORF	TRUE	5.34e-48
NC_019843	117	2	4	Betacoronavirus	Merbecovirus	30119	MERS_ORF4a	25852	26178	AccessoryORF	TRUE	3.92e-60
NC_019843	117	2	4	Betacoronavirus	Merbecovirus	30119	MERS_ORF4b	26093	26830	AccessoryORF	TRUE	3.98e-129
NC_019843	117	2	4	Betacoronavirus	Merbecovirus	30119	MERS_ORF5	26840	27511	AccessoryORF	TRUE	8.62e-136
NC_019843	117	2	4	Betacoronavirus	Merbecovirus	30119	E	27590	27838	CoreORF	TRUE	X
NC_019843	117	2	4	Betacoronavirus	Merbecovirus	30119	M	27853	28512	CoreORF	TRUE	X
NC_019843	117	2	4	Betacoronavirus	Merbecovirus	30119	N	28566	29807	CoreORF	TRUE	X
MT576585	118	2	4	Betacoronavirus	Merbecovirus	30115	ORF1ab	279	21514	CoreORF	TRUE	X
MT576585	118	2	4	Betacoronavirus	Merbecovirus	30115	S	21456	25517	CoreORF	TRUE	X
MT576585	118	2	4	Betacoronavirus	Merbecovirus	30115	MERS_ORF3	25532	25840	AccessoryORF	TRUE	5.34e-48
MT576585	118	2	4	Betacoronavirus	Merbecovirus	30115	MERS_ORF4a	25852	26178	AccessoryORF	TRUE	3.92e-60
MT576585	118	2	4	Betacoronavirus	Merbecovirus	30115	MERS_ORF4b	26093	26830	AccessoryORF	TRUE	3.47e-128
MT576585	118	2	4	Betacoronavirus	Merbecovirus	30115	MERS_ORF5	26880	27494	AccessoryORF	TRUE	1.12e-121
MT576585	118	2	4	Betacoronavirus	Merbecovirus	30115	E	27573	27821	CoreORF	TRUE	X
MT576585	118	2	4	Betacoronavirus	Merbecovirus	30115	M	27836	28495	CoreORF	TRUE	X
MT576585	118	2	4	Betacoronavirus	Merbecovirus	30115	N	28549	29790	CoreORF	TRUE	X
KT751244	119	2	4	Betacoronavirus	Merbecovirus	30107	ORF1ab	264	21499	CoreORF	TRUE	X
KT751244	119	2	4	Betacoronavirus	Merbecovirus	30107	S	21441	25502	CoreORF	TRUE	X
KT751244	119	2	4	Betacoronavirus	Merbecovirus	30107	MERS_ORF3	25517	25825	AccessoryORF	TRUE	6.92e-50
KT751244	119	2	4	Betacoronavirus	Merbecovirus	30107	MERS_ORF4a	25837	26163	AccessoryORF	TRUE	7.3e-60
KT751244	119	2	4	Betacoronavirus	Merbecovirus	30107	MERS_ORF4b	26078	26815	AccessoryORF	TRUE	1.15e-129
KT751244	119	2	4	Betacoronavirus	Merbecovirus	30107	MERS_ORF5	26825	27496	AccessoryORF	TRUE	4.64e-136
KT751244	119	2	4	Betacoronavirus	Merbecovirus	30107	E	27575	27823	CoreORF	TRUE	X
KT751244	119	2	4	Betacoronavirus	Merbecovirus	30107	M	27838	28497	CoreORF	TRUE	X
KT751244	119	2	4	Betacoronavirus	Merbecovirus	30107	N	28551	29792	CoreORF	TRUE	X
MN507638	120	2	4	Betacoronavirus	Merbecovirus	30035	ORF1ab	252	21487	CoreORF	TRUE	X
MN507638	120	2	4	Betacoronavirus	Merbecovirus	30035	S	21429	25490	CoreORF	TRUE	X
MN507638	120	2	4	Betacoronavirus	Merbecovirus	30035	MERS_ORF3	25505	25813	AccessoryORF	TRUE	6.08e-49
MN507638	120	2	4	Betacoronavirus	Merbecovirus	30035	MERS_ORF4a	25825	26151	AccessoryORF	TRUE	1.36e-59
MN507638	120	2	4	Betacoronavirus	Merbecovirus	30035	MERS_ORF4b	26066	26803	AccessoryORF	TRUE	5.42e-129
MN507638	120	2	4	Betacoronavirus	Merbecovirus	30035	MERS_ORF5	26813	27484	AccessoryORF	TRUE	8.62e-136
MN507638	120	2	4	Betacoronavirus	Merbecovirus	30035	E	27563	27811	CoreORF	TRUE	X
MN507638	120	2	4	Betacoronavirus	Merbecovirus	30035	M	27826	28485	CoreORF	TRUE	X
MN507638	120	2	4	Betacoronavirus	Merbecovirus	30035	N	28539	29780	CoreORF	TRUE	X
MF593268	121	2	4	Betacoronavirus	Merbecovirus	30009	ORF1ab	268	21524	CoreORF	TRUE	X
MF593268	121	2	4	Betacoronavirus	Merbecovirus	30009	S	21466	25500	CoreORF	TRUE	X
MF593268	121	2	4	Betacoronavirus	Merbecovirus	30009	MERS_ORF3	25515	25823	AccessoryORF	TRUE	3.62e-45
MF593268	121	2	4	Betacoronavirus	Merbecovirus	30009	MERS_ORF4a	25835	26161	AccessoryORF	TRUE	8.73e-59
MF593268	121	2	4	Betacoronavirus	Merbecovirus	30009	MERS_ORF4b	26076	26813	AccessoryORF	TRUE	9.11e-126
MF593268	121	2	4	Betacoronavirus	Merbecovirus	30009	MERS_ORF5	26823	27494	AccessoryORF	TRUE	1.98e-132
MF593268	121	2	4	Betacoronavirus	Merbecovirus	30009	E	27573	27821	CoreORF	TRUE	X
MF593268	121	2	4	Betacoronavirus	Merbecovirus	30009	M	27836	28495	CoreORF	TRUE	X
MF593268	121	2	4	Betacoronavirus	Merbecovirus	30009	N	28553	29797	CoreORF	TRUE	X
NC_009020	122	2	4	Betacoronavirus	Merbecovirus	30482	ORF1ab	261	21808	CoreORF	TRUE	X
NC_009020	122	2	4	Betacoronavirus	Merbecovirus	30482	S	21735	25793	CoreORF	TRUE	X
NC_009020	122	2	4	Betacoronavirus	Merbecovirus	30482	MERS_ORF3	25813	26109	AccessoryORF	TRUE	7.34e-36
NC_009020	122	2	4	Betacoronavirus	Merbecovirus	30482	MERS_ORF4a	26134	26454	AccessoryORF	TRUE	5.56e-46
NC_009020	122	2	4	Betacoronavirus	Merbecovirus	30482	MERS_ORF4b	26402	27109	AccessoryORF	TRUE	3.32e-96
NC_009020	122	2	4	Betacoronavirus	Merbecovirus	30482	MERS_ORF5	27154	27822	AccessoryORF	TRUE	1.97e-116
NC_009020	122	2	4	Betacoronavirus	Merbecovirus	30482	SARS-CoV2_ORF3a	27271	27774	AccessoryORF	FALSE	0.00011
NC_009020	122	2	4	Betacoronavirus	Merbecovirus	30482	E	27903	28151	CoreORF	TRUE	X
NC_009020	122	2	4	Betacoronavirus	Merbecovirus	30482	M	28166	28828	CoreORF	TRUE	X
NC_009020	122	2	4	Betacoronavirus	Merbecovirus	30482	N	28878	30161	CoreORF	TRUE	X
MH002342	123	2	4	Betacoronavirus	Merbecovirus	30531	ORF1ab	261	21856	CoreORF	TRUE	X
MH002342	123	2	4	Betacoronavirus	Merbecovirus	30531	S	21783	25850	CoreORF	TRUE	X
MH002342	123	2	4	Betacoronavirus	Merbecovirus	30531	MERS_ORF3	25870	26166	AccessoryORF	TRUE	1.55e-36
MH002342	123	2	4	Betacoronavirus	Merbecovirus	30531	MERS_ORF4a	26191	26511	AccessoryORF	TRUE	3.4e-47
MH002342	123	2	4	Betacoronavirus	Merbecovirus	30531	MERS_ORF4b	26459	27166	AccessoryORF	TRUE	7.32e-95
MH002342	123	2	4	Betacoronavirus	Merbecovirus	30531	MERS_ORF5	27212	27880	AccessoryORF	TRUE	1.1e-114
MH002342	123	2	4	Betacoronavirus	Merbecovirus	30531	SARS-CoV2_ORF3a	27290	27832	AccessoryORF	FALSE	0.000147
MH002342	123	2	4	Betacoronavirus	Merbecovirus	30531	E	27961	28209	CoreORF	TRUE	X
MH002342	123	2	4	Betacoronavirus	Merbecovirus	30531	M	28224	28886	CoreORF	TRUE	X
MH002342	123	2	4	Betacoronavirus	Merbecovirus	30531	N	28936	30219	CoreORF	TRUE	X
NC_009019	124	2	4	Betacoronavirus	Merbecovirus	30286	ORF1ab	267	21625	CoreORF	TRUE	X
NC_009019	124	2	4	Betacoronavirus	Merbecovirus	30286	S	21570	25628	CoreORF	TRUE	X
NC_009019	124	2	4	Betacoronavirus	Merbecovirus	30286	MERS_ORF3	25679	25927	AccessoryORF	TRUE	6.83e-33
NC_009019	124	2	4	Betacoronavirus	Merbecovirus	30286	MERS_ORF4a	25948	26283	AccessoryORF	TRUE	4.52e-42
NC_009019	124	2	4	Betacoronavirus	Merbecovirus	30286	MERS_ORF4b	26225	26920	AccessoryORF	TRUE	7.31e-86
NC_009019	124	2	4	Betacoronavirus	Merbecovirus	30286	MERS_ORF5	26984	27664	AccessoryORF	TRUE	8.7e-111
NC_009019	124	2	4	Betacoronavirus	Merbecovirus	30286	E	27737	27985	CoreORF	TRUE	X
NC_009019	124	2	4	Betacoronavirus	Merbecovirus	30286	M	28000	28659	CoreORF	TRUE	X
NC_009019	124	2	4	Betacoronavirus	Merbecovirus	30286	N	28697	29968	CoreORF	TRUE	X
NC_039207	125	2	4	Betacoronavirus	Merbecovirus	30148	ORF1ab	241	21692	CoreORF	TRUE	X
NC_039207	125	2	4	Betacoronavirus	Merbecovirus	30148	S	21610	25602	CoreORF	TRUE	X
NC_039207	125	2	4	Betacoronavirus	Merbecovirus	30148	MERS_ORF3	25614	25913	AccessoryORF	TRUE	1e-35
NC_039207	125	2	4	Betacoronavirus	Merbecovirus	30148	MERS_ORF4a	25891	26127	AccessoryORF	TRUE	1.94e-33
NC_039207	125	2	4	Betacoronavirus	Merbecovirus	30148	MERS_ORF4b	26153	26791	AccessoryORF	TRUE	1.23e-91
NC_039207	125	2	4	Betacoronavirus	Merbecovirus	30148	MERS_ORF5	26804	27493	AccessoryORF	TRUE	3.52e-118
NC_039207	125	2	4	Betacoronavirus	Merbecovirus	30148	E	27579	27827	CoreORF	TRUE	X
NC_039207	125	2	4	Betacoronavirus	Merbecovirus	30148	M	27842	28498	CoreORF	TRUE	X
NC_039207	125	2	4	Betacoronavirus	Merbecovirus	30148	N	28552	29826	CoreORF	TRUE	X
MK907286	126	2	4	Betacoronavirus	Merbecovirus	29951	ORF1ab	244	21497	CoreORF	TRUE	X
MK907286	126	2	4	Betacoronavirus	Merbecovirus	29951	S	21442	25425	CoreORF	TRUE	X
MK907286	126	2	4	Betacoronavirus	Merbecovirus	29951	MERS_ORF3	25441	25731	AccessoryORF	TRUE	2.69e-33
MK907286	126	2	4	Betacoronavirus	Merbecovirus	29951	MERS_ORF4a	25709	25948	AccessoryORF	TRUE	2.64e-33
MK907286	126	2	4	Betacoronavirus	Merbecovirus	29951	MERS_ORF4b	25977	26621	AccessoryORF	TRUE	3.56e-92
MK907286	126	2	4	Betacoronavirus	Merbecovirus	29951	MERS_ORF5	26634	27308	AccessoryORF	TRUE	4.18e-117
MK907286	126	2	4	Betacoronavirus	Merbecovirus	29951	E	27395	27643	CoreORF	TRUE	X
MK907286	126	2	4	Betacoronavirus	Merbecovirus	29951	M	27654	28310	CoreORF	TRUE	X
MK907286	126	2	4	Betacoronavirus	Merbecovirus	29951	N	28365	29648	CoreORF	TRUE	X
FJ425190	127	2	5	Betacoronavirus	Embecovirus	30987	ORF1ab	181	21464	CoreORF	TRUE	X
FJ425190	127	2	5	Betacoronavirus	Embecovirus	30987	MHV_NS2	21474	22304	AccessoryORF	TRUE	3.51e-168
FJ425190	127	2	5	Betacoronavirus	Embecovirus	30987	MHV_HE	22322	23593	AccessoryORF	TRUE	0
FJ425190	127	2	5	Betacoronavirus	Embecovirus	30987	S	23611	27702	CoreORF	TRUE	X
FJ425190	127	2	5	Betacoronavirus	Embecovirus	30987	MHV_ORF4	27808	27987	AccessoryORF	TRUE	5.27e-22
FJ425190	127	2	5	Betacoronavirus	Embecovirus	30987	MHV_ORF4	27986	28042	AccessoryORF	TRUE	2.97e-05
FJ425190	127	2	5	Betacoronavirus	Embecovirus	30987	MHV_ORF5	28076	28390	AccessoryORF	TRUE	8.24e-62
FJ425190	127	2	5	Betacoronavirus	Embecovirus	30987	E	28392	28646	CoreORF	TRUE	X
FJ425190	127	2	5	Betacoronavirus	Embecovirus	30987	M	28661	29353	CoreORF	TRUE	X
FJ425190	127	2	5	Betacoronavirus	Embecovirus	30987	N	29363	30709	CoreORF	TRUE	X
FJ425188	128	2	5	Betacoronavirus	Embecovirus	30995	ORF1ab	195	21478	CoreORF	TRUE	X
FJ425188	128	2	5	Betacoronavirus	Embecovirus	30995	MHV_NS2	21488	22318	AccessoryORF	TRUE	3.51e-168
FJ425188	128	2	5	Betacoronavirus	Embecovirus	30995	MHV_HE	22336	23607	AccessoryORF	TRUE	0
FJ425188	128	2	5	Betacoronavirus	Embecovirus	30995	S	23625	27716	CoreORF	TRUE	X
FJ425188	128	2	5	Betacoronavirus	Embecovirus	30995	MHV_ORF4	27822	28001	AccessoryORF	TRUE	5.27e-22
FJ425188	128	2	5	Betacoronavirus	Embecovirus	30995	MHV_ORF4	28000	28056	AccessoryORF	TRUE	2.97e-05
FJ425188	128	2	5	Betacoronavirus	Embecovirus	30995	MHV_ORF5	28090	28404	AccessoryORF	TRUE	8.24e-62
FJ425188	128	2	5	Betacoronavirus	Embecovirus	30995	E	28406	28660	CoreORF	TRUE	X
FJ425188	128	2	5	Betacoronavirus	Embecovirus	30995	M	28675	29367	CoreORF	TRUE	X
FJ425188	128	2	5	Betacoronavirus	Embecovirus	30995	N	29377	30723	CoreORF	TRUE	X
FJ425184	129	2	5	Betacoronavirus	Embecovirus	30997	ORF1ab	195	21478	CoreORF	TRUE	X
FJ425184	129	2	5	Betacoronavirus	Embecovirus	30997	MHV_NS2	21488	22318	AccessoryORF	TRUE	3.51e-168
FJ425184	129	2	5	Betacoronavirus	Embecovirus	30997	MHV_HE	22336	23607	AccessoryORF	TRUE	0
FJ425184	129	2	5	Betacoronavirus	Embecovirus	30997	S	23625	27716	CoreORF	TRUE	X
FJ425184	129	2	5	Betacoronavirus	Embecovirus	30997	MHV_ORF4	27822	28001	AccessoryORF	TRUE	5.27e-22
FJ425184	129	2	5	Betacoronavirus	Embecovirus	30997	MHV_ORF4	28000	28056	AccessoryORF	TRUE	2.97e-05
FJ425184	129	2	5	Betacoronavirus	Embecovirus	30997	MHV_ORF5	28090	28404	AccessoryORF	TRUE	8.24e-62
FJ425184	129	2	5	Betacoronavirus	Embecovirus	30997	E	28406	28660	CoreORF	TRUE	X
FJ425184	129	2	5	Betacoronavirus	Embecovirus	30997	M	28675	29367	CoreORF	TRUE	X
FJ425184	129	2	5	Betacoronavirus	Embecovirus	30997	N	29377	30723	CoreORF	TRUE	X
FJ425187	130	2	5	Betacoronavirus	Embecovirus	31020	ORF1ab	197	21480	CoreORF	TRUE	X
FJ425187	130	2	5	Betacoronavirus	Embecovirus	31020	MHV_NS2	21490	22320	AccessoryORF	TRUE	1.89e-168
FJ425187	130	2	5	Betacoronavirus	Embecovirus	31020	MHV_HE	22338	23609	AccessoryORF	TRUE	0
FJ425187	130	2	5	Betacoronavirus	Embecovirus	31020	S	23627	27718	CoreORF	TRUE	X
FJ425187	130	2	5	Betacoronavirus	Embecovirus	31020	MHV_ORF4	27824	28003	AccessoryORF	TRUE	5.27e-22
FJ425187	130	2	5	Betacoronavirus	Embecovirus	31020	MHV_ORF4	28002	28058	AccessoryORF	TRUE	2.97e-05
FJ425187	130	2	5	Betacoronavirus	Embecovirus	31020	MHV_ORF5	28092	28406	AccessoryORF	TRUE	8.24e-62
FJ425187	130	2	5	Betacoronavirus	Embecovirus	31020	E	28408	28662	CoreORF	TRUE	X
FJ425187	130	2	5	Betacoronavirus	Embecovirus	31020	M	28677	29369	CoreORF	TRUE	X
FJ425187	130	2	5	Betacoronavirus	Embecovirus	31020	N	29379	30725	CoreORF	TRUE	X
DQ915164	131	2	5	Betacoronavirus	Embecovirus	31076	ORF1ab	211	21494	CoreORF	TRUE	X
DQ915164	131	2	5	Betacoronavirus	Embecovirus	31076	MHV_NS2	21504	22334	AccessoryORF	TRUE	1.89e-168
DQ915164	131	2	5	Betacoronavirus	Embecovirus	31076	MHV_HE	22352	23623	AccessoryORF	TRUE	0
DQ915164	131	2	5	Betacoronavirus	Embecovirus	31076	S	23641	27732	CoreORF	TRUE	X
DQ915164	131	2	5	Betacoronavirus	Embecovirus	31076	MHV_ORF4	27838	28020	AccessoryORF	TRUE	2.83e-22
DQ915164	131	2	5	Betacoronavirus	Embecovirus	31076	MHV_ORF4	28016	28072	AccessoryORF	TRUE	2.97e-05
DQ915164	131	2	5	Betacoronavirus	Embecovirus	31076	MHV_ORF5	28106	28420	AccessoryORF	TRUE	2.38e-62
DQ915164	131	2	5	Betacoronavirus	Embecovirus	31076	E	28422	28637	CoreORF	TRUE	X
DQ915164	131	2	5	Betacoronavirus	Embecovirus	31076	M	28690	29382	CoreORF	TRUE	X
DQ915164	131	2	5	Betacoronavirus	Embecovirus	31076	N	29392	30738	CoreORF	TRUE	X
EF424623	132	2	5	Betacoronavirus	Embecovirus	31004	ORF1ab	195	21478	CoreORF	TRUE	X
EF424623	132	2	5	Betacoronavirus	Embecovirus	31004	MHV_NS2	21488	22318	AccessoryORF	TRUE	4.79e-168
EF424623	132	2	5	Betacoronavirus	Embecovirus	31004	MHV_HE	22336	23607	AccessoryORF	TRUE	0
EF424623	132	2	5	Betacoronavirus	Embecovirus	31004	S	23625	27701	CoreORF	TRUE	X
EF424623	132	2	5	Betacoronavirus	Embecovirus	31004	MHV_ORF4	27807	28040	AccessoryORF	TRUE	1.52e-29
EF424623	132	2	5	Betacoronavirus	Embecovirus	31004	MHV_ORF5	28074	28388	AccessoryORF	TRUE	3.89e-61
EF424623	132	2	5	Betacoronavirus	Embecovirus	31004	E	28390	28644	CoreORF	TRUE	X
EF424623	132	2	5	Betacoronavirus	Embecovirus	31004	M	28659	29351	CoreORF	TRUE	X
EF424623	132	2	5	Betacoronavirus	Embecovirus	31004	N	29361	30707	CoreORF	TRUE	X
EF424621	133	2	5	Betacoronavirus	Embecovirus	30997	ORF1ab	196	21479	CoreORF	TRUE	X
EF424621	133	2	5	Betacoronavirus	Embecovirus	30997	MHV_NS2	21489	22319	AccessoryORF	TRUE	4.79e-168
EF424621	133	2	5	Betacoronavirus	Embecovirus	30997	MHV_HE	22337	23608	AccessoryORF	TRUE	0
EF424621	133	2	5	Betacoronavirus	Embecovirus	30997	S	23626	27717	CoreORF	TRUE	X
EF424621	133	2	5	Betacoronavirus	Embecovirus	30997	MHV_ORF4	27823	28056	AccessoryORF	TRUE	1.52e-29
EF424621	133	2	5	Betacoronavirus	Embecovirus	30997	MHV_ORF5	28090	28404	AccessoryORF	TRUE	3.89e-61
EF424621	133	2	5	Betacoronavirus	Embecovirus	30997	E	28412	28660	CoreORF	TRUE	X
EF424621	133	2	5	Betacoronavirus	Embecovirus	30997	M	28675	29367	CoreORF	TRUE	X
EF424621	133	2	5	Betacoronavirus	Embecovirus	30997	N	29377	30723	CoreORF	TRUE	X
MG518518	134	2	5	Betacoronavirus	Embecovirus	31036	ORF1ab	211	21494	CoreORF	TRUE	X
MG518518	134	2	5	Betacoronavirus	Embecovirus	31036	MHV_NS2	21504	22334	AccessoryORF	TRUE	1.65e-167
MG518518	134	2	5	Betacoronavirus	Embecovirus	31036	MHV_HE	22352	23623	AccessoryORF	TRUE	0
MG518518	134	2	5	Betacoronavirus	Embecovirus	31036	S	23641	27735	CoreORF	TRUE	X
MG518518	134	2	5	Betacoronavirus	Embecovirus	31036	MHV_ORF4	27856	28089	AccessoryORF	TRUE	1.27e-30
MG518518	134	2	5	Betacoronavirus	Embecovirus	31036	MHV_ORF5	28095	28409	AccessoryORF	TRUE	8.24e-62
MG518518	134	2	5	Betacoronavirus	Embecovirus	31036	E	28411	28665	CoreORF	TRUE	X
MG518518	134	2	5	Betacoronavirus	Embecovirus	31036	M	28680	29372	CoreORF	TRUE	X
MG518518	134	2	5	Betacoronavirus	Embecovirus	31036	N	29382	30728	CoreORF	TRUE	X
MH810163	135	2	5	Betacoronavirus	Embecovirus	31032	ORF1ab	211	21494	CoreORF	TRUE	X
MH810163	135	2	5	Betacoronavirus	Embecovirus	31032	MHV_NS2	21504	22334	AccessoryORF	TRUE	1.85e-152
MH810163	135	2	5	Betacoronavirus	Embecovirus	31032	MHV_HE	22352	23623	AccessoryORF	TRUE	0
MH810163	135	2	5	Betacoronavirus	Embecovirus	31032	S	23641	27732	CoreORF	TRUE	X
MH810163	135	2	5	Betacoronavirus	Embecovirus	31032	MHV_ORF4	27838	28017	AccessoryORF	TRUE	6.28e-21
MH810163	135	2	5	Betacoronavirus	Embecovirus	31032	MHV_ORF4	28016	28108	AccessoryORF	TRUE	3.51e-06
MH810163	135	2	5	Betacoronavirus	Embecovirus	31032	MHV_ORF5	28110	28424	AccessoryORF	TRUE	1.41e-58
MH810163	135	2	5	Betacoronavirus	Embecovirus	31032	E	28426	28680	CoreORF	TRUE	X
MH810163	135	2	5	Betacoronavirus	Embecovirus	31032	M	28695	29387	CoreORF	TRUE	X
MH810163	135	2	5	Betacoronavirus	Embecovirus	31032	N	29397	30743	CoreORF	TRUE	X
AF220295	136	2	5	Betacoronavirus	Embecovirus	31100	ORF1ab	211	21509	CoreORF	TRUE	X
AF220295	136	2	5	Betacoronavirus	Embecovirus	31100	MHV_NS2	21521	22348	AccessoryORF	TRUE	1.23e-149
AF220295	136	2	5	Betacoronavirus	Embecovirus	31100	MHV_HE	22366	23637	AccessoryORF	TRUE	0
AF220295	136	2	5	Betacoronavirus	Embecovirus	31100	S	23655	27746	CoreORF	TRUE	X
AF220295	136	2	5	Betacoronavirus	Embecovirus	31100	MHV_ORF4	27852	28121	AccessoryORF	TRUE	7.59e-09
AF220295	136	2	5	Betacoronavirus	Embecovirus	31100	MHV_ORF4	27905	28033	AccessoryORF	TRUE	1.98e-17
AF220295	136	2	5	Betacoronavirus	Embecovirus	31100	MHV_ORF5	28123	28419	AccessoryORF	TRUE	5.24e-49
AF220295	136	2	5	Betacoronavirus	Embecovirus	31100	E	28438	28692	CoreORF	TRUE	X
AF220295	136	2	5	Betacoronavirus	Embecovirus	31100	M	28707	29399	CoreORF	TRUE	X
AF220295	136	2	5	Betacoronavirus	Embecovirus	31100	N	29409	30755	CoreORF	TRUE	X
KU558922	137	2	5	Betacoronavirus	Embecovirus	31039	ORF1ab	211	21494	CoreORF	TRUE	X
KU558922	137	2	5	Betacoronavirus	Embecovirus	31039	MHV_NS2	21504	22334	AccessoryORF	TRUE	1.65e-167
KU558922	137	2	5	Betacoronavirus	Embecovirus	31039	MHV_HE	22352	23623	AccessoryORF	TRUE	0
KU558922	137	2	5	Betacoronavirus	Embecovirus	31039	S	23641	27732	CoreORF	TRUE	X
KU558922	137	2	5	Betacoronavirus	Embecovirus	31039	MHV_ORF4	27837	28097	AccessoryORF	FALSE	2.22e-09
KU558922	137	2	5	Betacoronavirus	Embecovirus	31039	MHV_ORF4	27899	28018	AccessoryORF	FALSE	7.29e-13
KU558922	137	2	5	Betacoronavirus	Embecovirus	31039	MHV_ORF5	28099	28413	AccessoryORF	TRUE	5.3e-61
KU558922	137	2	5	Betacoronavirus	Embecovirus	31039	E	28415	28669	CoreORF	TRUE	X
KU558922	137	2	5	Betacoronavirus	Embecovirus	31039	M	28684	29376	CoreORF	TRUE	X
KU558922	137	2	5	Betacoronavirus	Embecovirus	31039	N	29386	30732	CoreORF	TRUE	X
KF906249	138	2	5	Betacoronavirus	Embecovirus	31054	ORF1ab	215	21498	CoreORF	TRUE	X
KF906249	138	2	5	Betacoronavirus	Embecovirus	31054	MHV_NS2	21508	22338	AccessoryORF	TRUE	7.48e-169
KF906249	138	2	5	Betacoronavirus	Embecovirus	31054	MHV_HE	22356	23627	AccessoryORF	TRUE	0
KF906249	138	2	5	Betacoronavirus	Embecovirus	31054	S	23645	27745	CoreORF	TRUE	X
KF906249	138	2	5	Betacoronavirus	Embecovirus	31054	MHV_ORF4	27816	28112	AccessoryORF	FALSE	1.02e-19
KF906249	138	2	5	Betacoronavirus	Embecovirus	31054	MHV_ORF5	28114	28428	AccessoryORF	TRUE	1.53e-61
KF906249	138	2	5	Betacoronavirus	Embecovirus	31054	E	28430	28684	CoreORF	TRUE	X
KF906249	138	2	5	Betacoronavirus	Embecovirus	31054	M	28699	29391	CoreORF	TRUE	X
KF906249	138	2	5	Betacoronavirus	Embecovirus	31054	N	29401	30747	CoreORF	TRUE	X
FJ938067	139	2	5	Betacoronavirus	Embecovirus	30953	ORF1ab	152	21435	CoreORF	TRUE	X
FJ938067	139	2	5	Betacoronavirus	Embecovirus	30953	MHV_NS2	21445	22275	AccessoryORF	TRUE	1.96e-166
FJ938067	139	2	5	Betacoronavirus	Embecovirus	30953	MHV_HE	22293	23564	AccessoryORF	TRUE	0
FJ938067	139	2	5	Betacoronavirus	Embecovirus	30953	S	23582	27673	CoreORF	TRUE	X
FJ938067	139	2	5	Betacoronavirus	Embecovirus	30953	MHV_ORF4	27794	27958	AccessoryORF	TRUE	2.37e-23
FJ938067	139	2	5	Betacoronavirus	Embecovirus	30953	MHV_ORF4	27957	28046	AccessoryORF	TRUE	4.8e-08
FJ938067	139	2	5	Betacoronavirus	Embecovirus	30953	MHV_ORF5	28048	28362	AccessoryORF	TRUE	8.24e-62
FJ938067	139	2	5	Betacoronavirus	Embecovirus	30953	E	28364	28618	CoreORF	TRUE	X
FJ938067	139	2	5	Betacoronavirus	Embecovirus	30953	M	28633	29325	CoreORF	TRUE	X
FJ938067	139	2	5	Betacoronavirus	Embecovirus	30953	N	29335	30681	CoreORF	TRUE	X
KX432213	140	2	5	Betacoronavirus	Embecovirus	30868	ORF1ab	144	21427	CoreORF	TRUE	X
KX432213	140	2	5	Betacoronavirus	Embecovirus	30868	MHV_NS2	21437	22267	AccessoryORF	TRUE	1.39e-168
KX432213	140	2	5	Betacoronavirus	Embecovirus	30868	MHV_HE	22285	23556	AccessoryORF	TRUE	0
KX432213	140	2	5	Betacoronavirus	Embecovirus	30868	S	23574	27665	CoreORF	TRUE	X
KX432213	140	2	5	Betacoronavirus	Embecovirus	30868	MHV_ORF4	27789	28037	AccessoryORF	TRUE	5.27e-22
KX432213	140	2	5	Betacoronavirus	Embecovirus	30868	MHV_ORF5	28039	28353	AccessoryORF	TRUE	9.4e-63
KX432213	140	2	5	Betacoronavirus	Embecovirus	30868	E	28355	28609	CoreORF	TRUE	X
KX432213	140	2	5	Betacoronavirus	Embecovirus	30868	M	28624	29316	CoreORF	TRUE	X
KX432213	140	2	5	Betacoronavirus	Embecovirus	30868	N	29326	30672	CoreORF	TRUE	X
NC_006213	141	2	5	Betacoronavirus	Embecovirus	30741	ORF1ab	210	21496	CoreORF	TRUE	X
NC_006213	141	2	5	Betacoronavirus	Embecovirus	30741	MHV_NS2	21506	22339	AccessoryORF	TRUE	8.57e-170
NC_006213	141	2	5	Betacoronavirus	Embecovirus	30741	MHV_HE	22354	23625	AccessoryORF	TRUE	0
NC_006213	141	2	5	Betacoronavirus	Embecovirus	30741	S	23643	27704	CoreORF	TRUE	X
NC_006213	141	2	5	Betacoronavirus	Embecovirus	30741	MHV_ORF5	27792	28106	AccessoryORF	TRUE	6.05e-62
NC_006213	141	2	5	Betacoronavirus	Embecovirus	30741	E	28108	28362	CoreORF	TRUE	X
NC_006213	141	2	5	Betacoronavirus	Embecovirus	30741	M	28377	29069	CoreORF	TRUE	X
NC_006213	141	2	5	Betacoronavirus	Embecovirus	30741	N	29079	30425	CoreORF	TRUE	X
MG977444	142	2	5	Betacoronavirus	Embecovirus	30571	ORF1ab	66	21352	CoreORF	TRUE	X
MG977444	142	2	5	Betacoronavirus	Embecovirus	30571	MHV_NS2	21362	22195	AccessoryORF	TRUE	7.48e-169
MG977444	142	2	5	Betacoronavirus	Embecovirus	30571	MHV_HE	22210	23490	AccessoryORF	TRUE	0
MG977444	142	2	5	Betacoronavirus	Embecovirus	30571	S	23508	27587	CoreORF	TRUE	X
MG977444	142	2	5	Betacoronavirus	Embecovirus	30571	MHV_ORF5	27663	27977	AccessoryORF	TRUE	1.12e-61
MG977444	142	2	5	Betacoronavirus	Embecovirus	30571	E	27979	28233	CoreORF	TRUE	X
MG977444	142	2	5	Betacoronavirus	Embecovirus	30571	M	28248	28940	CoreORF	TRUE	X
MG977444	142	2	5	Betacoronavirus	Embecovirus	30571	N	28950	30296	CoreORF	TRUE	X
KY419106	143	2	5	Betacoronavirus	Embecovirus	29866	ORF1ab	172	21458	CoreORF	TRUE	X
KY419106	143	2	5	Betacoronavirus	Embecovirus	29866	MHV_HE	21540	22811	AccessoryORF	TRUE	0
KY419106	143	2	5	Betacoronavirus	Embecovirus	29866	S	22829	26875	CoreORF	TRUE	X
KY419106	143	2	5	Betacoronavirus	Embecovirus	29866	MHV_ORF5	26943	27257	AccessoryORF	TRUE	2.2e-59
KY419106	143	2	5	Betacoronavirus	Embecovirus	29866	E	27259	27513	CoreORF	TRUE	X
KY419106	143	2	5	Betacoronavirus	Embecovirus	29866	M	27528	28220	CoreORF	TRUE	X
KY419106	143	2	5	Betacoronavirus	Embecovirus	29866	N	28230	29579	CoreORF	TRUE	X
EF446615	144	2	5	Betacoronavirus	Embecovirus	30992	ORF1ab	210	21595	CoreORF	TRUE	X
EF446615	144	2	5	Betacoronavirus	Embecovirus	30992	MHV_NS2	21610	22440	AccessoryORF	TRUE	1.85e-152
EF446615	144	2	5	Betacoronavirus	Embecovirus	30992	MHV_HE	22458	23726	AccessoryORF	TRUE	0
EF446615	144	2	5	Betacoronavirus	Embecovirus	30992	S	23744	27835	CoreORF	TRUE	X
EF446615	144	2	5	Betacoronavirus	Embecovirus	30992	MHV_ORF5	28076	28390	AccessoryORF	TRUE	1.35e-60
EF446615	144	2	5	Betacoronavirus	Embecovirus	30992	E	28392	28646	CoreORF	TRUE	X
EF446615	144	2	5	Betacoronavirus	Embecovirus	30992	M	28661	29353	CoreORF	TRUE	X
EF446615	144	2	5	Betacoronavirus	Embecovirus	30992	N	29363	30703	CoreORF	TRUE	X
NC_017083	145	2	5	Betacoronavirus	Embecovirus	31100	ORF1ab	209	21663	CoreORF	TRUE	X
NC_017083	145	2	5	Betacoronavirus	Embecovirus	31100	MHV_NS2	21673	22248	AccessoryORF	TRUE	1.22e-104
NC_017083	145	2	5	Betacoronavirus	Embecovirus	31100	MHV_NS2	22250	22486	AccessoryORF	TRUE	2.41e-38
NC_017083	145	2	5	Betacoronavirus	Embecovirus	31100	MHV_HE	22504	23775	AccessoryORF	TRUE	0
NC_017083	145	2	5	Betacoronavirus	Embecovirus	31100	S	23793	27881	CoreORF	TRUE	X
NC_017083	145	2	5	Betacoronavirus	Embecovirus	31100	MHV_ORF4	28084	28173	AccessoryORF	FALSE	1.63e-09
NC_017083	145	2	5	Betacoronavirus	Embecovirus	31100	MHV_ORF5	28178	28492	AccessoryORF	TRUE	3.25e-62
NC_017083	145	2	5	Betacoronavirus	Embecovirus	31100	E	28494	28763	CoreORF	TRUE	X
NC_017083	145	2	5	Betacoronavirus	Embecovirus	31100	M	28760	29452	CoreORF	TRUE	X
NC_017083	145	2	5	Betacoronavirus	Embecovirus	31100	N	29462	30796	CoreORF	TRUE	X
NC_046954	146	2	5	Betacoronavirus	Embecovirus	31393	ORF1ab	211	21596	CoreORF	TRUE	X
NC_046954	146	2	5	Betacoronavirus	Embecovirus	31393	MHV_NS2	21606	22445	AccessoryORF	TRUE	1.93e-114
NC_046954	146	2	5	Betacoronavirus	Embecovirus	31393	MHV_HE	22459	23739	AccessoryORF	TRUE	0
NC_046954	146	2	5	Betacoronavirus	Embecovirus	31393	S	23757	27842	CoreORF	TRUE	X
NC_046954	146	2	5	Betacoronavirus	Embecovirus	31393	MHV_ORF4	28076	28450	AccessoryORF	TRUE	2.24e-39
NC_046954	146	2	5	Betacoronavirus	Embecovirus	31393	MHV_ORF5	28452	28760	AccessoryORF	TRUE	3.12e-45
NC_046954	146	2	5	Betacoronavirus	Embecovirus	31393	E	28768	29016	CoreORF	TRUE	X
NC_046954	146	2	5	Betacoronavirus	Embecovirus	31393	M	29032	29727	CoreORF	TRUE	X
NC_046954	146	2	5	Betacoronavirus	Embecovirus	31393	N	29738	31093	CoreORF	TRUE	X
NC_026011	147	2	5	Betacoronavirus	Embecovirus	31249	ORF1ab	213	21637	CoreORF	TRUE	X
NC_026011	147	2	5	Betacoronavirus	Embecovirus	31249	MHV_NS2	21639	22466	AccessoryORF	TRUE	1.07e-148
NC_026011	147	2	5	Betacoronavirus	Embecovirus	31249	MHV_HE	22502	23758	AccessoryORF	TRUE	0
NC_026011	147	2	5	Betacoronavirus	Embecovirus	31249	S	23777	27853	CoreORF	TRUE	X
NC_026011	147	2	5	Betacoronavirus	Embecovirus	31249	MHV_ORF4	27958	28353	AccessoryORF	TRUE	2.51e-61
NC_026011	147	2	5	Betacoronavirus	Embecovirus	31249	MHV_ORF5	28338	28637	AccessoryORF	TRUE	5.1e-44
NC_026011	147	2	5	Betacoronavirus	Embecovirus	31249	E	28645	28893	CoreORF	TRUE	X
NC_026011	147	2	5	Betacoronavirus	Embecovirus	31249	M	28908	29603	CoreORF	TRUE	X
NC_026011	147	2	5	Betacoronavirus	Embecovirus	31249	N	29613	30944	CoreORF	TRUE	X
JF792616	148	2	5	Betacoronavirus	Embecovirus	31286	ORF1ab	183	21712	CoreORF	TRUE	X
JF792616	148	2	5	Betacoronavirus	Embecovirus	31286	MHV_NS2	21738	22520	AccessoryORF	TRUE	6e-138
JF792616	148	2	5	Betacoronavirus	Embecovirus	31286	MHV_HE	22584	23879	AccessoryORF	TRUE	0
JF792616	148	2	5	Betacoronavirus	Embecovirus	31286	S	23897	27979	CoreORF	TRUE	X
JF792616	148	2	5	Betacoronavirus	Embecovirus	31286	MHV_ORF4	28097	28459	AccessoryORF	TRUE	2.88e-55
JF792616	148	2	5	Betacoronavirus	Embecovirus	31286	MHV_ORF5	28437	28637	AccessoryORF	FALSE	1.77e-26
JF792616	148	2	5	Betacoronavirus	Embecovirus	31286	E	28645	28911	CoreORF	TRUE	X
JF792616	148	2	5	Betacoronavirus	Embecovirus	31286	M	28908	29594	CoreORF	TRUE	X
JF792616	148	2	5	Betacoronavirus	Embecovirus	31286	N	29609	30973	CoreORF	TRUE	X
AY700211	149	2	5	Betacoronavirus	Embecovirus	31335	ORF1ab	211	21746	CoreORF	TRUE	X
AY700211	149	2	5	Betacoronavirus	Embecovirus	31335	MHV_NS2	21772	22554	AccessoryORF	TRUE	1.67e-149
AY700211	149	2	5	Betacoronavirus	Embecovirus	31335	MHV_HE	22618	23919	AccessoryORF	TRUE	0
AY700211	149	2	5	Betacoronavirus	Embecovirus	31335	S	23930	27904	CoreORF	TRUE	X
AY700211	149	2	5	Betacoronavirus	Embecovirus	31335	MHV_ORF4	28017	28370	AccessoryORF	TRUE	1.7e-51
AY700211	149	2	5	Betacoronavirus	Embecovirus	31335	MHV_ORF4	28319	28399	AccessoryORF	TRUE	5.58e-09
AY700211	149	2	5	Betacoronavirus	Embecovirus	31335	MHV_ORF5	28397	28699	AccessoryORF	TRUE	3.3e-55
AY700211	149	2	5	Betacoronavirus	Embecovirus	31335	E	28707	28958	CoreORF	TRUE	X
AY700211	149	2	5	Betacoronavirus	Embecovirus	31335	M	28969	29655	CoreORF	TRUE	X
AY700211	149	2	5	Betacoronavirus	Embecovirus	31335	N	29670	31034	CoreORF	TRUE	X
MH687968	150	2	5	Betacoronavirus	Embecovirus	31083	ORF1ab	228	21556	CoreORF	TRUE	X
MH687968	150	2	5	Betacoronavirus	Embecovirus	31083	MHV_NS2	21563	22354	AccessoryORF	TRUE	5.79e-140
MH687968	150	2	5	Betacoronavirus	Embecovirus	31083	MHV_HE	22422	23651	AccessoryORF	TRUE	0
MH687968	150	2	5	Betacoronavirus	Embecovirus	31083	S	23667	27704	CoreORF	TRUE	X
MH687968	150	2	5	Betacoronavirus	Embecovirus	31083	MHV_ORF4	27771	28190	AccessoryORF	TRUE	4.65e-68
MH687968	150	2	5	Betacoronavirus	Embecovirus	31083	MHV_ORF5	28175	28489	AccessoryORF	TRUE	1.44e-51
MH687968	150	2	5	Betacoronavirus	Embecovirus	31083	E	28497	28751	CoreORF	TRUE	X
MH687968	150	2	5	Betacoronavirus	Embecovirus	31083	M	28762	29454	CoreORF	TRUE	X
MH687968	150	2	5	Betacoronavirus	Embecovirus	31083	N	29464	30813	CoreORF	TRUE	X
NC_006577	151	2	5	Betacoronavirus	Embecovirus	29926	ORF1ab	206	21753	CoreORF	TRUE	X
NC_006577	151	2	5	Betacoronavirus	Embecovirus	29926	MHV_HE	21770	22921	AccessoryORF	TRUE	0
NC_006577	151	2	5	Betacoronavirus	Embecovirus	29926	S	22942	27012	CoreORF	TRUE	X
NC_006577	151	2	5	Betacoronavirus	Embecovirus	29926	MHV_ORF5	27051	27365	AccessoryORF	TRUE	1.64e-52
NC_006577	151	2	5	Betacoronavirus	Embecovirus	29926	E	27373	27621	CoreORF	TRUE	X
NC_006577	151	2	5	Betacoronavirus	Embecovirus	29926	M	27633	28304	CoreORF	TRUE	X
NC_006577	151	2	5	Betacoronavirus	Embecovirus	29926	N	28320	29645	CoreORF	TRUE	X
KR902510	152	3	1	Gammacoronavirus	Igacovirus	27464	ORF1ab	529	20423	CoreORF	TRUE	X
KR902510	152	3	1	Gammacoronavirus	Igacovirus	27464	S	20374	23835	CoreORF	TRUE	X
KR902510	152	3	1	Gammacoronavirus	Igacovirus	27464	IBV_ORF3a	23862	24032	AccessoryORF	TRUE	1.62e-33
KR902510	152	3	1	Gammacoronavirus	Igacovirus	27464	IBV_ORF3b	24035	24226	AccessoryORF	TRUE	6.71e-28
KR902510	152	3	1	Gammacoronavirus	Igacovirus	27464	E	24210	24539	CoreORF	TRUE	X
KR902510	152	3	1	Gammacoronavirus	Igacovirus	27464	M	24511	25188	CoreORF	TRUE	X
KR902510	152	3	1	Gammacoronavirus	Igacovirus	27464	PdCoV_NS6	25189	25413	AccessoryORF	TRUE	9.13e-35
KR902510	152	3	1	Gammacoronavirus	Igacovirus	27464	EU022525_4c	25394	25552	AccessoryORF	FALSE	1.33e-23
KR902510	152	3	1	Gammacoronavirus	Igacovirus	27464	IBV_ORF5a	25539	25733	AccessoryORF	TRUE	1.16e-35
KR902510	152	3	1	Gammacoronavirus	Igacovirus	27464	IBV_ORF5b	25733	25978	AccessoryORF	TRUE	3e-52
KR902510	152	3	1	Gammacoronavirus	Igacovirus	27464	N	25924	27153	CoreORF	TRUE	X
AY641576	153	3	1	Gammacoronavirus	Igacovirus	27434	ORF1ab	529	20360	CoreORF	TRUE	X
AY641576	153	3	1	Gammacoronavirus	Igacovirus	27434	S	20311	23773	CoreORF	TRUE	X
AY641576	153	3	1	Gammacoronavirus	Igacovirus	27434	IBV_ORF3a	23799	23969	AccessoryORF	TRUE	1.34e-34
AY641576	153	3	1	Gammacoronavirus	Igacovirus	27434	IBV_ORF3b	23972	24163	AccessoryORF	TRUE	2.47e-30
AY641576	153	3	1	Gammacoronavirus	Igacovirus	27434	E	24147	24476	CoreORF	TRUE	X
AY641576	153	3	1	Gammacoronavirus	Igacovirus	27434	M	24448	25125	CoreORF	TRUE	X
AY641576	153	3	1	Gammacoronavirus	Igacovirus	27434	PdCoV_NS6	25126	25350	AccessoryORF	TRUE	1.5e-33
AY641576	153	3	1	Gammacoronavirus	Igacovirus	27434	EU022525_4c	25331	25498	AccessoryORF	TRUE	4.27e-30
AY641576	153	3	1	Gammacoronavirus	Igacovirus	27434	IBV_ORF5a	25485	25679	AccessoryORF	TRUE	1.93e-39
AY641576	153	3	1	Gammacoronavirus	Igacovirus	27434	IBV_ORF5b	25679	25924	AccessoryORF	TRUE	1.04e-51
AY641576	153	3	1	Gammacoronavirus	Igacovirus	27434	N	25870	27099	CoreORF	TRUE	X
NC_001451	154	3	1	Gammacoronavirus	Igacovirus	27608	ORF1ab	529	20417	CoreORF	TRUE	X
NC_001451	154	3	1	Gammacoronavirus	Igacovirus	27608	S	20368	23856	CoreORF	TRUE	X
NC_001451	154	3	1	Gammacoronavirus	Igacovirus	27608	IBV_ORF3a	23856	24026	AccessoryORF	TRUE	2.35e-36
NC_001451	154	3	1	Gammacoronavirus	Igacovirus	27608	IBV_ORF3b	24029	24220	AccessoryORF	TRUE	6.29e-30
NC_001451	154	3	1	Gammacoronavirus	Igacovirus	27608	E	24207	24533	CoreORF	TRUE	X
NC_001451	154	3	1	Gammacoronavirus	Igacovirus	27608	M	24505	25182	CoreORF	TRUE	X
NC_001451	154	3	1	Gammacoronavirus	Igacovirus	27608	PdCoV_NS6	25183	25452	AccessoryORF	TRUE	1.74e-17
NC_001451	154	3	1	Gammacoronavirus	Igacovirus	27608	EU022525_4c	25339	25413	AccessoryORF	FALSE	1.92e-10
NC_001451	154	3	1	Gammacoronavirus	Igacovirus	27608	EU022525_4c	25412	25501	AccessoryORF	FALSE	2.93e-11
NC_001451	154	3	1	Gammacoronavirus	Igacovirus	27608	IBV_ORF5a	25488	25679	AccessoryORF	TRUE	8.03e-38
NC_001451	154	3	1	Gammacoronavirus	Igacovirus	27608	IBV_ORF5b	25682	25927	AccessoryORF	TRUE	4.65e-53
NC_001451	154	3	1	Gammacoronavirus	Igacovirus	27608	N	25873	27102	CoreORF	TRUE	X
NC_001451	154	3	1	Gammacoronavirus	Igacovirus	27608	LN610099_6b	27124	27330	AccessoryORF	FALSE	1.28e-41
EU022525	155	3	1	Gammacoronavirus	Igacovirus	27771	ORF1ab	531	20401	CoreORF	TRUE	X
EU022525	155	3	1	Gammacoronavirus	Igacovirus	27771	S	20352	23963	CoreORF	TRUE	X
EU022525	155	3	1	Gammacoronavirus	Igacovirus	27771	IBV_ORF3a	23963	24133	AccessoryORF	TRUE	2.67e-37
EU022525	155	3	1	Gammacoronavirus	Igacovirus	27771	IBV_ORF3b	24136	24327	AccessoryORF	TRUE	2.8e-31
EU022525	155	3	1	Gammacoronavirus	Igacovirus	27771	E	24311	24610	CoreORF	TRUE	X
EU022525	155	3	1	Gammacoronavirus	Igacovirus	27771	M	24610	25278	CoreORF	TRUE	X
EU022525	155	3	1	Gammacoronavirus	Igacovirus	27771	PdCoV_NS6	25279	25503	AccessoryORF	TRUE	5.89e-34
EU022525	155	3	1	Gammacoronavirus	Igacovirus	27771	EU022525_4c	25484	25651	AccessoryORF	TRUE	4.56e-28
EU022525	155	3	1	Gammacoronavirus	Igacovirus	27771	IBV_ORF5a	25638	25832	AccessoryORF	TRUE	4.89e-39
EU022525	155	3	1	Gammacoronavirus	Igacovirus	27771	IBV_ORF5b	25835	26071	AccessoryORF	TRUE	2.57e-46
EU022525	155	3	1	Gammacoronavirus	Igacovirus	27771	N	26017	27246	CoreORF	TRUE	X
EU022525	155	3	1	Gammacoronavirus	Igacovirus	27771	LN610099_6b	27255	27506	AccessoryORF	TRUE	1.52e-52
KR822424	156	3	1	Gammacoronavirus	Igacovirus	27739	ORF1ab	529	20414	CoreORF	TRUE	X
KR822424	156	3	1	Gammacoronavirus	Igacovirus	27739	S	20365	23961	CoreORF	TRUE	X
KR822424	156	3	1	Gammacoronavirus	Igacovirus	27739	IBV_ORF3a	23961	24131	AccessoryORF	TRUE	3.87e-35
KR822424	156	3	1	Gammacoronavirus	Igacovirus	27739	IBV_ORF3b	24134	24325	AccessoryORF	TRUE	1.6e-29
KR822424	156	3	1	Gammacoronavirus	Igacovirus	27739	E	24309	24590	CoreORF	TRUE	X
KR822424	156	3	1	Gammacoronavirus	Igacovirus	27739	M	24587	25258	CoreORF	TRUE	X
KR822424	156	3	1	Gammacoronavirus	Igacovirus	27739	PdCoV_NS6	25259	25486	AccessoryORF	TRUE	3.59e-35
KR822424	156	3	1	Gammacoronavirus	Igacovirus	27739	EU022525_4c	25464	25631	AccessoryORF	TRUE	5.83e-30
KR822424	156	3	1	Gammacoronavirus	Igacovirus	27739	IBV_ORF5a	25618	25812	AccessoryORF	TRUE	2.98e-40
KR822424	156	3	1	Gammacoronavirus	Igacovirus	27739	IBV_ORF5b	25812	26057	AccessoryORF	TRUE	3e-52
KR822424	156	3	1	Gammacoronavirus	Igacovirus	27739	N	26003	27232	CoreORF	TRUE	X
KR822424	156	3	1	Gammacoronavirus	Igacovirus	27739	LN610099_6b	27241	27462	AccessoryORF	TRUE	2.42e-46
LN610099	157	3	1	Gammacoronavirus	Igacovirus	27471	ORF1ab	464	20349	CoreORF	TRUE	X
LN610099	157	3	1	Gammacoronavirus	Igacovirus	27471	S	20294	23917	CoreORF	TRUE	X
LN610099	157	3	1	Gammacoronavirus	Igacovirus	27471	IBV_ORF3a	23917	24087	AccessoryORF	TRUE	1.73e-36
LN610099	157	3	1	Gammacoronavirus	Igacovirus	27471	IBV_ORF3b	24090	24281	AccessoryORF	TRUE	1.17e-29
LN610099	157	3	1	Gammacoronavirus	Igacovirus	27471	E	24265	24543	CoreORF	TRUE	X
LN610099	157	3	1	Gammacoronavirus	Igacovirus	27471	M	24543	25217	CoreORF	TRUE	X
LN610099	157	3	1	Gammacoronavirus	Igacovirus	27471	PdCoV_NS6	25218	25442	AccessoryORF	TRUE	2.78e-33
LN610099	157	3	1	Gammacoronavirus	Igacovirus	27471	EU022525_4c	25423	25533	AccessoryORF	TRUE	6.49e-18
LN610099	157	3	1	Gammacoronavirus	Igacovirus	27471	EU022525_4c	25442	25591	AccessoryORF	TRUE	2.37e-09
LN610099	157	3	1	Gammacoronavirus	Igacovirus	27471	IBV_ORF5a	25578	25772	AccessoryORF	TRUE	2.63e-39
LN610099	157	3	1	Gammacoronavirus	Igacovirus	27471	IBV_ORF5b	25775	26011	AccessoryORF	TRUE	7.05e-49
LN610099	157	3	1	Gammacoronavirus	Igacovirus	27471	N	25957	27186	CoreORF	TRUE	X
LN610099	157	3	1	Gammacoronavirus	Igacovirus	27471	LN610099_6b	27191	27445	AccessoryORF	TRUE	1.6e-50
FN430414	158	3	1	Gammacoronavirus	Igacovirus	27643	ORF1ab	497	20391	CoreORF	TRUE	X
FN430414	158	3	1	Gammacoronavirus	Igacovirus	27643	S	20342	23839	CoreORF	TRUE	X
FN430414	158	3	1	Gammacoronavirus	Igacovirus	27643	IBV_ORF3a	23839	24009	AccessoryORF	TRUE	7.21e-35
FN430414	158	3	1	Gammacoronavirus	Igacovirus	27643	IBV_ORF3b	24012	24200	AccessoryORF	TRUE	3.84e-26
FN430414	158	3	1	Gammacoronavirus	Igacovirus	27643	E	24184	24516	CoreORF	TRUE	X
FN430414	158	3	1	Gammacoronavirus	Igacovirus	27643	M	24485	25165	CoreORF	TRUE	X
FN430414	158	3	1	Gammacoronavirus	Igacovirus	27643	PdCoV_NS6	25166	25390	AccessoryORF	TRUE	4.9e-35
FN430414	158	3	1	Gammacoronavirus	Igacovirus	27643	EU022525_4c	25371	25538	AccessoryORF	TRUE	2.44e-28
FN430414	158	3	1	Gammacoronavirus	Igacovirus	27643	IBV_ORF5a	25525	25719	AccessoryORF	TRUE	8.61e-41
FN430414	158	3	1	Gammacoronavirus	Igacovirus	27643	IBV_ORF5b	25719	25964	AccessoryORF	TRUE	1.93e-51
FN430414	158	3	1	Gammacoronavirus	Igacovirus	27643	N	25910	27139	CoreORF	TRUE	X
FN430414	158	3	1	Gammacoronavirus	Igacovirus	27643	LN610099_6b	27148	27369	AccessoryORF	TRUE	2.42e-46
KY626044	159	3	1	Gammacoronavirus	Igacovirus	27618	ORF1ab	529	20363	CoreORF	TRUE	X
KY626044	159	3	1	Gammacoronavirus	Igacovirus	27618	S	20314	23823	CoreORF	TRUE	X
KY626044	159	3	1	Gammacoronavirus	Igacovirus	27618	IBV_ORF3a	23823	23993	AccessoryORF	TRUE	2.83e-35
KY626044	159	3	1	Gammacoronavirus	Igacovirus	27618	IBV_ORF3b	23996	24178	AccessoryORF	TRUE	4.64e-25
KY626044	159	3	1	Gammacoronavirus	Igacovirus	27618	E	24171	24494	CoreORF	TRUE	X
KY626044	159	3	1	Gammacoronavirus	Igacovirus	27618	M	24463	25143	CoreORF	TRUE	X
KY626044	159	3	1	Gammacoronavirus	Igacovirus	27618	PdCoV_NS6	25144	25368	AccessoryORF	TRUE	9.64e-33
KY626044	159	3	1	Gammacoronavirus	Igacovirus	27618	EU022525_4c	25349	25516	AccessoryORF	TRUE	5.83e-30
KY626044	159	3	1	Gammacoronavirus	Igacovirus	27618	IBV_ORF5a	25503	25697	AccessoryORF	TRUE	2.19e-40
KY626044	159	3	1	Gammacoronavirus	Igacovirus	27618	IBV_ORF5b	25697	25942	AccessoryORF	TRUE	6.68e-51
KY626044	159	3	1	Gammacoronavirus	Igacovirus	27618	N	25888	27114	CoreORF	TRUE	X
KY626044	159	3	1	Gammacoronavirus	Igacovirus	27618	LN610099_6b	27123	27329	AccessoryORF	TRUE	1.19e-38
MK581202	160	3	1	Gammacoronavirus	Igacovirus	27875	ORF1ab	680	20565	CoreORF	TRUE	X
MK581202	160	3	1	Gammacoronavirus	Igacovirus	27875	S	20516	24022	CoreORF	TRUE	X
MK581202	160	3	1	Gammacoronavirus	Igacovirus	27875	IBV_ORF3a	24022	24192	AccessoryORF	TRUE	4.39e-36
MK581202	160	3	1	Gammacoronavirus	Igacovirus	27875	IBV_ORF3b	24195	24386	AccessoryORF	TRUE	3.38e-30
MK581202	160	3	1	Gammacoronavirus	Igacovirus	27875	E	24373	24696	CoreORF	TRUE	X
MK581202	160	3	1	Gammacoronavirus	Igacovirus	27875	M	24674	25345	CoreORF	TRUE	X
MK581202	160	3	1	Gammacoronavirus	Igacovirus	27875	PdCoV_NS6	25346	25570	AccessoryORF	TRUE	9.13e-35
MK581202	160	3	1	Gammacoronavirus	Igacovirus	27875	EU022525_4c	25551	25718	AccessoryORF	TRUE	2.03e-29
MK581202	160	3	1	Gammacoronavirus	Igacovirus	27875	IBV_ORF5a	25705	25899	AccessoryORF	TRUE	2.19e-40
MK581202	160	3	1	Gammacoronavirus	Igacovirus	27875	IBV_ORF5b	25899	26144	AccessoryORF	TRUE	2.63e-51
MK581202	160	3	1	Gammacoronavirus	Igacovirus	27875	N	26090	27319	CoreORF	TRUE	X
MK581202	160	3	1	Gammacoronavirus	Igacovirus	27875	LN610099_6b	27328	27552	AccessoryORF	TRUE	1.74e-41
EU817497	161	3	1	Gammacoronavirus	Igacovirus	27646	ORF1ab	529	20363	CoreORF	TRUE	X
EU817497	161	3	1	Gammacoronavirus	Igacovirus	27646	S	20314	23802	CoreORF	TRUE	X
EU817497	161	3	1	Gammacoronavirus	Igacovirus	27646	IBV_ORF3a	23802	23972	AccessoryORF	TRUE	8.68e-34
EU817497	161	3	1	Gammacoronavirus	Igacovirus	27646	IBV_ORF3b	23975	24166	AccessoryORF	TRUE	2.47e-30
EU817497	161	3	1	Gammacoronavirus	Igacovirus	27646	E	24150	24479	CoreORF	TRUE	X
EU817497	161	3	1	Gammacoronavirus	Igacovirus	27646	M	24451	25128	CoreORF	TRUE	X
EU817497	161	3	1	Gammacoronavirus	Igacovirus	27646	PdCoV_NS6	25129	25353	AccessoryORF	TRUE	1.5e-33
EU817497	161	3	1	Gammacoronavirus	Igacovirus	27646	EU022525_4c	25334	25501	AccessoryORF	TRUE	1.23e-30
EU817497	161	3	1	Gammacoronavirus	Igacovirus	27646	IBV_ORF5a	25488	25682	AccessoryORF	TRUE	1.93e-39
EU817497	161	3	1	Gammacoronavirus	Igacovirus	27646	IBV_ORF5b	25682	25927	AccessoryORF	TRUE	1.24e-50
EU817497	161	3	1	Gammacoronavirus	Igacovirus	27646	N	25873	27102	CoreORF	TRUE	X
EU817497	161	3	1	Gammacoronavirus	Igacovirus	27646	LN610099_6b	27126	27350	AccessoryORF	TRUE	1.81e-29
JX195177	162	3	1	Gammacoronavirus	Igacovirus	27692	ORF1ab	529	20420	CoreORF	TRUE	X
JX195177	162	3	1	Gammacoronavirus	Igacovirus	27692	S	20371	23871	CoreORF	TRUE	X
JX195177	162	3	1	Gammacoronavirus	Igacovirus	27692	IBV_ORF3a	23871	24041	AccessoryORF	TRUE	3.41e-34
JX195177	162	3	1	Gammacoronavirus	Igacovirus	27692	IBV_ORF3b	24044	24235	AccessoryORF	TRUE	2.8e-31
JX195177	162	3	1	Gammacoronavirus	Igacovirus	27692	E	24219	24527	CoreORF	TRUE	X
JX195177	162	3	1	Gammacoronavirus	Igacovirus	27692	M	24520	25200	CoreORF	TRUE	X
JX195177	162	3	1	Gammacoronavirus	Igacovirus	27692	PdCoV_NS6	25201	25425	AccessoryORF	TRUE	5.89e-34
JX195177	162	3	1	Gammacoronavirus	Igacovirus	27692	EU022525_4c	25406	25480	AccessoryORF	FALSE	4.43e-09
JX195177	162	3	1	Gammacoronavirus	Igacovirus	27692	EU022525_4c	25425	25562	AccessoryORF	FALSE	3.27e-12
JX195177	162	3	1	Gammacoronavirus	Igacovirus	27692	IBV_ORF5a	25562	25756	AccessoryORF	TRUE	4.31e-38
JX195177	162	3	1	Gammacoronavirus	Igacovirus	27692	IBV_ORF5b	25756	26001	AccessoryORF	TRUE	3e-52
JX195177	162	3	1	Gammacoronavirus	Igacovirus	27692	N	25947	27176	CoreORF	TRUE	X
JX195177	162	3	1	Gammacoronavirus	Igacovirus	27692	LN610099_6b	27185	27406	AccessoryORF	TRUE	6.49e-44
KP662631	163	3	1	Gammacoronavirus	Igacovirus	27388	ORF1ab	358	20198	CoreORF	TRUE	X
KP662631	163	3	1	Gammacoronavirus	Igacovirus	27388	S	20149	23586	CoreORF	TRUE	X
KP662631	163	3	1	Gammacoronavirus	Igacovirus	27388	IBV_ORF3a	23586	23756	AccessoryORF	TRUE	1.73e-36
KP662631	163	3	1	Gammacoronavirus	Igacovirus	27388	IBV_ORF3b	23759	23947	AccessoryORF	TRUE	2.81e-26
KP662631	163	3	1	Gammacoronavirus	Igacovirus	27388	E	23931	24263	CoreORF	TRUE	X
KP662631	163	3	1	Gammacoronavirus	Igacovirus	27388	M	24136	24912	CoreORF	TRUE	X
KP662631	163	3	1	Gammacoronavirus	Igacovirus	27388	PdCoV_NS6	24913	25137	AccessoryORF	TRUE	3.16e-34
KP662631	163	3	1	Gammacoronavirus	Igacovirus	27388	EU022525_4c	25118	25285	AccessoryORF	TRUE	1.09e-29
KP662631	163	3	1	Gammacoronavirus	Igacovirus	27388	IBV_ORF5a	25272	25463	AccessoryORF	TRUE	4.07e-40
KP662631	163	3	1	Gammacoronavirus	Igacovirus	27388	IBV_ORF5b	25466	25711	AccessoryORF	TRUE	9.12e-51
KP662631	163	3	1	Gammacoronavirus	Igacovirus	27388	N	25657	26886	CoreORF	TRUE	X
KP662631	163	3	1	Gammacoronavirus	Igacovirus	27388	LN610099_6b	26895	27146	AccessoryORF	TRUE	4.05e-50
MN548286	164	3	1	Gammacoronavirus	Igacovirus	27600	ORF1ab	508	20369	CoreORF	TRUE	X
MN548286	164	3	1	Gammacoronavirus	Igacovirus	27600	S	20320	23775	CoreORF	TRUE	X
MN548286	164	3	1	Gammacoronavirus	Igacovirus	27600	IBV_ORF3a	23802	23972	AccessoryORF	TRUE	5.28e-35
MN548286	164	3	1	Gammacoronavirus	Igacovirus	27600	IBV_ORF3b	23975	24163	AccessoryORF	TRUE	1.6e-29
MN548286	164	3	1	Gammacoronavirus	Igacovirus	27600	E	24153	24434	CoreORF	TRUE	X
MN548286	164	3	1	Gammacoronavirus	Igacovirus	27600	M	24427	25104	CoreORF	TRUE	X
MN548286	164	3	1	Gammacoronavirus	Igacovirus	27600	PdCoV_NS6	25105	25329	AccessoryORF	TRUE	8.03e-34
MN548286	164	3	1	Gammacoronavirus	Igacovirus	27600	EU022525_4c	25310	25477	AccessoryORF	TRUE	2.03e-29
MN548286	164	3	1	Gammacoronavirus	Igacovirus	27600	IBV_ORF5a	25464	25658	AccessoryORF	TRUE	1.93e-39
MN548286	164	3	1	Gammacoronavirus	Igacovirus	27600	IBV_ORF5b	25658	25903	AccessoryORF	TRUE	4.09e-52
MN548286	164	3	1	Gammacoronavirus	Igacovirus	27600	N	25849	27078	CoreORF	TRUE	X
MN548286	164	3	1	Gammacoronavirus	Igacovirus	27600	LN610099_6b	27087	27233	AccessoryORF	TRUE	1.03e-27
MN548286	164	3	1	Gammacoronavirus	Igacovirus	27600	LN610099_6b	27211	27303	AccessoryORF	TRUE	5.84e-13
KC008600	165	3	1	Gammacoronavirus	Igacovirus	27701	ORF1ab	527	20412	CoreORF	TRUE	X
KC008600	165	3	1	Gammacoronavirus	Igacovirus	27701	S	20363	23866	CoreORF	TRUE	X
KC008600	165	3	1	Gammacoronavirus	Igacovirus	27701	IBV_ORF3a	23866	24036	AccessoryORF	TRUE	2.35e-36
KC008600	165	3	1	Gammacoronavirus	Igacovirus	27701	IBV_ORF3b	24075	24254	AccessoryORF	TRUE	3.01e-24
KC008600	165	3	1	Gammacoronavirus	Igacovirus	27701	E	24241	24567	CoreORF	TRUE	X
KC008600	165	3	1	Gammacoronavirus	Igacovirus	27701	M	24539	25216	CoreORF	TRUE	X
KC008600	165	3	1	Gammacoronavirus	Igacovirus	27701	PdCoV_NS6	25217	25441	AccessoryORF	TRUE	2.16e-31
KC008600	165	3	1	Gammacoronavirus	Igacovirus	27701	EU022525_4c	25422	25583	AccessoryORF	TRUE	3.38e-23
KC008600	165	3	1	Gammacoronavirus	Igacovirus	27701	IBV_ORF5a	25570	25764	AccessoryORF	TRUE	1.24e-38
KC008600	165	3	1	Gammacoronavirus	Igacovirus	27701	IBV_ORF5b	25767	26006	AccessoryORF	TRUE	2.44e-48
KC008600	165	3	1	Gammacoronavirus	Igacovirus	27701	N	25952	27181	CoreORF	TRUE	X
KC008600	165	3	1	Gammacoronavirus	Igacovirus	27701	LN610099_6b	27190	27354	AccessoryORF	TRUE	5.89e-26
KC008600	165	3	1	Gammacoronavirus	Igacovirus	27701	LN610099_6b	27242	27445	AccessoryORF	TRUE	2.38e-16
MN096598	166	3	1	Gammacoronavirus	Igacovirus	27680	ORF1ab	528	20407	CoreORF	TRUE	X
MN096598	166	3	1	Gammacoronavirus	Igacovirus	27680	S	20358	23870	CoreORF	TRUE	X
MN096598	166	3	1	Gammacoronavirus	Igacovirus	27680	IBV_ORF3a	23870	24040	AccessoryORF	TRUE	9.23e-32
MN096598	166	3	1	Gammacoronavirus	Igacovirus	27680	IBV_ORF3b	24043	24228	AccessoryORF	TRUE	1.11e-26
MN096598	166	3	1	Gammacoronavirus	Igacovirus	27680	E	24212	24523	CoreORF	TRUE	X
MN096598	166	3	1	Gammacoronavirus	Igacovirus	27680	M	24513	25193	CoreORF	TRUE	X
MN096598	166	3	1	Gammacoronavirus	Igacovirus	27680	PdCoV_NS6	25194	25418	AccessoryORF	TRUE	3.8e-33
MN096598	166	3	1	Gammacoronavirus	Igacovirus	27680	EU022525_4c	25399	25557	AccessoryORF	TRUE	2.19e-22
MN096598	166	3	1	Gammacoronavirus	Igacovirus	27680	IBV_ORF5a	25557	25751	AccessoryORF	TRUE	5.19e-37
MN096598	166	3	1	Gammacoronavirus	Igacovirus	27680	IBV_ORF5b	25751	25996	AccessoryORF	TRUE	1.7e-50
MN096598	166	3	1	Gammacoronavirus	Igacovirus	27680	N	25942	27168	CoreORF	TRUE	X
MN096598	166	3	1	Gammacoronavirus	Igacovirus	27680	LN610099_6b	27177	27395	AccessoryORF	TRUE	1.21e-43
EU637854	167	3	1	Gammacoronavirus	Igacovirus	27638	ORF1ab	530	20391	CoreORF	TRUE	X
EU637854	167	3	1	Gammacoronavirus	Igacovirus	27638	S	20342	23833	CoreORF	TRUE	X
EU637854	167	3	1	Gammacoronavirus	Igacovirus	27638	IBV_ORF3a	23833	23988	AccessoryORF	TRUE	9.82e-30
EU637854	167	3	1	Gammacoronavirus	Igacovirus	27638	IBV_ORF3b	23991	24176	AccessoryORF	TRUE	4.34e-27
EU637854	167	3	1	Gammacoronavirus	Igacovirus	27638	E	24166	24495	CoreORF	TRUE	X
EU637854	167	3	1	Gammacoronavirus	Igacovirus	27638	M	24467	25144	CoreORF	TRUE	X
EU637854	167	3	1	Gammacoronavirus	Igacovirus	27638	PdCoV_NS6	25145	25369	AccessoryORF	TRUE	2.32e-34
EU637854	167	3	1	Gammacoronavirus	Igacovirus	27638	EU022525_4c	25350	25517	AccessoryORF	TRUE	3.13e-30
EU637854	167	3	1	Gammacoronavirus	Igacovirus	27638	IBV_ORF5a	25504	25698	AccessoryORF	TRUE	1.7e-38
EU637854	167	3	1	Gammacoronavirus	Igacovirus	27638	IBV_ORF5b	25698	25943	AccessoryORF	TRUE	1.83e-53
EU637854	167	3	1	Gammacoronavirus	Igacovirus	27638	N	25889	27118	CoreORF	TRUE	X
EU637854	167	3	1	Gammacoronavirus	Igacovirus	27638	LN610099_6b	27127	27378	AccessoryORF	TRUE	5.83e-48
KF460437	168	3	1	Gammacoronavirus	Igacovirus	27610	ORF1ab	517	20405	CoreORF	TRUE	X
KF460437	168	3	1	Gammacoronavirus	Igacovirus	27610	S	20356	23859	CoreORF	TRUE	X
KF460437	168	3	1	Gammacoronavirus	Igacovirus	27610	IBV_ORF3a	23859	24029	AccessoryORF	TRUE	7.21e-35
KF460437	168	3	1	Gammacoronavirus	Igacovirus	27610	IBV_ORF3b	24032	24223	AccessoryORF	TRUE	7.59e-29
KF460437	168	3	1	Gammacoronavirus	Igacovirus	27610	E	24210	24530	CoreORF	TRUE	X
KF460437	168	3	1	Gammacoronavirus	Igacovirus	27610	M	24508	25179	CoreORF	TRUE	X
KF460437	168	3	1	Gammacoronavirus	Igacovirus	27610	PdCoV_NS6	25180	25404	AccessoryORF	TRUE	1.32e-32
KF460437	168	3	1	Gammacoronavirus	Igacovirus	27610	EU022525_4c	25385	25552	AccessoryORF	TRUE	4.56e-28
KF460437	168	3	1	Gammacoronavirus	Igacovirus	27610	IBV_ORF5a	25539	25733	AccessoryORF	TRUE	1.5e-37
KF460437	168	3	1	Gammacoronavirus	Igacovirus	27610	IBV_ORF5b	25733	25978	AccessoryORF	TRUE	1.42e-51
KF460437	168	3	1	Gammacoronavirus	Igacovirus	27610	N	25924	27153	CoreORF	TRUE	X
KF460437	168	3	1	Gammacoronavirus	Igacovirus	27610	LN610099_6b	27159	27356	AccessoryORF	FALSE	6.74e-06
KF460437	168	3	1	Gammacoronavirus	Igacovirus	27610	LN610099_6b	27197	27322	AccessoryORF	FALSE	5.95e-21
JF893452	169	3	1	Gammacoronavirus	Igacovirus	27681	ORF1ab	528	20410	CoreORF	TRUE	X
JF893452	169	3	1	Gammacoronavirus	Igacovirus	27681	S	20361	23864	CoreORF	TRUE	X
JF893452	169	3	1	Gammacoronavirus	Igacovirus	27681	IBV_ORF3a	23864	24034	AccessoryORF	TRUE	5.28e-35
JF893452	169	3	1	Gammacoronavirus	Igacovirus	27681	IBV_ORF3b	24037	24222	AccessoryORF	TRUE	2.33e-27
JF893452	169	3	1	Gammacoronavirus	Igacovirus	27681	E	24203	24535	CoreORF	TRUE	X
JF893452	169	3	1	Gammacoronavirus	Igacovirus	27681	M	24507	25184	CoreORF	TRUE	X
JF893452	169	3	1	Gammacoronavirus	Igacovirus	27681	PdCoV_NS6	25185	25409	AccessoryORF	TRUE	2.04e-33
JF893452	169	3	1	Gammacoronavirus	Igacovirus	27681	EU022525_4c	25390	25464	AccessoryORF	FALSE	1.93e-07
JF893452	169	3	1	Gammacoronavirus	Igacovirus	27681	EU022525_4c	25460	25552	AccessoryORF	FALSE	3.6e-10
JF893452	169	3	1	Gammacoronavirus	Igacovirus	27681	IBV_ORF5a	25539	25733	AccessoryORF	TRUE	1.1e-37
JF893452	169	3	1	Gammacoronavirus	Igacovirus	27681	IBV_ORF5b	25733	25978	AccessoryORF	TRUE	1.04e-51
JF893452	169	3	1	Gammacoronavirus	Igacovirus	27681	N	25924	27153	CoreORF	TRUE	X
JF893452	169	3	1	Gammacoronavirus	Igacovirus	27681	LN610099_6b	27162	27413	AccessoryORF	TRUE	7.54e-50
JF705860	170	3	1	Gammacoronavirus	Igacovirus	27673	ORF1ab	528	20434	CoreORF	TRUE	X
JF705860	170	3	1	Gammacoronavirus	Igacovirus	27673	S	20370	23867	CoreORF	TRUE	X
JF705860	170	3	1	Gammacoronavirus	Igacovirus	27673	IBV_ORF3a	23867	24037	AccessoryORF	TRUE	1.34e-34
JF705860	170	3	1	Gammacoronavirus	Igacovirus	27673	IBV_ORF3b	24040	24225	AccessoryORF	TRUE	2.33e-27
JF705860	170	3	1	Gammacoronavirus	Igacovirus	27673	E	24212	24541	CoreORF	TRUE	X
JF705860	170	3	1	Gammacoronavirus	Igacovirus	27673	M	24510	25190	CoreORF	TRUE	X
JF705860	170	3	1	Gammacoronavirus	Igacovirus	27673	PdCoV_NS6	25191	25415	AccessoryORF	TRUE	2.78e-33
JF705860	170	3	1	Gammacoronavirus	Igacovirus	27673	EU022525_4c	25396	25470	AccessoryORF	FALSE	1.93e-07
JF705860	170	3	1	Gammacoronavirus	Igacovirus	27673	EU022525_4c	25466	25558	AccessoryORF	FALSE	7.51e-11
JF705860	170	3	1	Gammacoronavirus	Igacovirus	27673	IBV_ORF5a	25545	25739	AccessoryORF	TRUE	3.16e-38
JF705860	170	3	1	Gammacoronavirus	Igacovirus	27673	IBV_ORF5b	25739	25984	AccessoryORF	TRUE	1.04e-51
JF705860	170	3	1	Gammacoronavirus	Igacovirus	27673	N	25930	27159	CoreORF	TRUE	X
JF705860	170	3	1	Gammacoronavirus	Igacovirus	27673	LN610099_6b	27168	27419	AccessoryORF	TRUE	4.05e-50
MK423877	171	3	1	Gammacoronavirus	Igacovirus	27652	ORF1ab	530	20421	CoreORF	TRUE	X
MK423877	171	3	1	Gammacoronavirus	Igacovirus	27652	S	20372	23869	CoreORF	TRUE	X
MK423877	171	3	1	Gammacoronavirus	Igacovirus	27652	IBV_ORF3a	23869	24039	AccessoryORF	TRUE	1.34e-34
MK423877	171	3	1	Gammacoronavirus	Igacovirus	27652	IBV_ORF3b	24042	24233	AccessoryORF	TRUE	2.47e-30
MK423877	171	3	1	Gammacoronavirus	Igacovirus	27652	E	24217	24546	CoreORF	TRUE	X
MK423877	171	3	1	Gammacoronavirus	Igacovirus	27652	M	24518	25195	CoreORF	TRUE	X
MK423877	171	3	1	Gammacoronavirus	Igacovirus	27652	PdCoV_NS6	25196	25420	AccessoryORF	TRUE	4.01e-31
MK423877	171	3	1	Gammacoronavirus	Igacovirus	27652	EU022525_4c	25401	25559	AccessoryORF	TRUE	4.31e-25
MK423877	171	3	1	Gammacoronavirus	Igacovirus	27652	IBV_ORF5a	25559	25753	AccessoryORF	TRUE	3.35e-36
MK423877	171	3	1	Gammacoronavirus	Igacovirus	27652	IBV_ORF5b	25852	26088	AccessoryORF	TRUE	1.85e-41
MK423877	171	3	1	Gammacoronavirus	Igacovirus	27652	N	26034	27260	CoreORF	TRUE	X
MK423877	171	3	1	Gammacoronavirus	Igacovirus	27652	LN610099_6b	27269	27364	AccessoryORF	FALSE	2.21e-10
MN199463	172	3	1	Gammacoronavirus	Igacovirus	27605	ORF1ab	467	20358	CoreORF	TRUE	X
MN199463	172	3	1	Gammacoronavirus	Igacovirus	27605	S	20309	23806	CoreORF	TRUE	X
MN199463	172	3	1	Gammacoronavirus	Igacovirus	27605	IBV_ORF3a	23806	23976	AccessoryORF	TRUE	1.83e-34
MN199463	172	3	1	Gammacoronavirus	Igacovirus	27605	IBV_ORF3b	23979	24164	AccessoryORF	TRUE	2.81e-26
MN199463	172	3	1	Gammacoronavirus	Igacovirus	27605	E	24154	24480	CoreORF	TRUE	X
MN199463	172	3	1	Gammacoronavirus	Igacovirus	27605	M	24452	25129	CoreORF	TRUE	X
MN199463	172	3	1	Gammacoronavirus	Igacovirus	27605	PdCoV_NS6	25130	25354	AccessoryORF	TRUE	4.31e-34
MN199463	172	3	1	Gammacoronavirus	Igacovirus	27605	EU022525_4c	25335	25493	AccessoryORF	TRUE	5.21e-24
MN199463	172	3	1	Gammacoronavirus	Igacovirus	27605	IBV_ORF5a	25493	25687	AccessoryORF	TRUE	4.31e-38
MN199463	172	3	1	Gammacoronavirus	Igacovirus	27605	IBV_ORF5b	25687	25932	AccessoryORF	TRUE	4.31e-50
MN199463	172	3	1	Gammacoronavirus	Igacovirus	27605	N	25878	27107	CoreORF	TRUE	X
MN199463	172	3	1	Gammacoronavirus	Igacovirus	27605	LN610099_6b	27116	27367	AccessoryORF	TRUE	4.27e-48
KF411040	173	3	1	Gammacoronavirus	Igacovirus	27663	ORF1ab	526	20420	CoreORF	TRUE	X
KF411040	173	3	1	Gammacoronavirus	Igacovirus	27663	S	20371	23850	CoreORF	TRUE	X
KF411040	173	3	1	Gammacoronavirus	Igacovirus	27663	IBV_ORF3a	23850	24020	AccessoryORF	TRUE	1.26e-36
KF411040	173	3	1	Gammacoronavirus	Igacovirus	27663	IBV_ORF3b	24023	24214	AccessoryORF	TRUE	2.8e-31
KF411040	173	3	1	Gammacoronavirus	Igacovirus	27663	E	24198	24521	CoreORF	TRUE	X
KF411040	173	3	1	Gammacoronavirus	Igacovirus	27663	M	24502	25170	CoreORF	TRUE	X
KF411040	173	3	1	Gammacoronavirus	Igacovirus	27663	PdCoV_NS6	25171	25395	AccessoryORF	TRUE	2.32e-34
KF411040	173	3	1	Gammacoronavirus	Igacovirus	27663	EU022525_4c	25376	25543	AccessoryORF	TRUE	1.68e-30
KF411040	173	3	1	Gammacoronavirus	Igacovirus	27663	IBV_ORF5a	25530	25724	AccessoryORF	TRUE	4.89e-39
KF411040	173	3	1	Gammacoronavirus	Igacovirus	27663	IBV_ORF5b	25724	25969	AccessoryORF	TRUE	1.83e-53
KF411040	173	3	1	Gammacoronavirus	Igacovirus	27663	N	25915	27144	CoreORF	TRUE	X
KF411040	173	3	1	Gammacoronavirus	Igacovirus	27663	LN610099_6b	27153	27374	AccessoryORF	TRUE	2.42e-46
AY319651	174	3	1	Gammacoronavirus	Igacovirus	27733	ORF1ab	530	20454	CoreORF	TRUE	X
AY319651	174	3	1	Gammacoronavirus	Igacovirus	27733	S	20405	23914	CoreORF	TRUE	X
AY319651	174	3	1	Gammacoronavirus	Igacovirus	27733	IBV_ORF3a	23914	24084	AccessoryORF	TRUE	8.17e-36
AY319651	174	3	1	Gammacoronavirus	Igacovirus	27733	IBV_ORF3b	24087	24272	AccessoryORF	TRUE	7.17e-26
AY319651	174	3	1	Gammacoronavirus	Igacovirus	27733	E	24259	24588	CoreORF	TRUE	X
AY319651	174	3	1	Gammacoronavirus	Igacovirus	27733	M	24557	25237	CoreORF	TRUE	X
AY319651	174	3	1	Gammacoronavirus	Igacovirus	27733	PdCoV_NS6	25238	25462	AccessoryORF	TRUE	7.07e-33
AY319651	174	3	1	Gammacoronavirus	Igacovirus	27733	EU022525_4c	25443	25601	AccessoryORF	TRUE	2.95e-27
AY319651	174	3	1	Gammacoronavirus	Igacovirus	27733	IBV_ORF5a	25601	25795	AccessoryORF	TRUE	1.24e-38
AY319651	174	3	1	Gammacoronavirus	Igacovirus	27733	IBV_ORF5b	25795	26037	AccessoryORF	TRUE	2.15e-47
AY319651	174	3	1	Gammacoronavirus	Igacovirus	27733	N	25983	27212	CoreORF	TRUE	X
AY319651	174	3	1	Gammacoronavirus	Igacovirus	27733	LN610099_6b	27221	27439	AccessoryORF	TRUE	1.45e-42
AY319651	174	3	1	Gammacoronavirus	Igacovirus	27733	LN610099_6b	27312	27473	AccessoryORF	TRUE	0.00029
KM454473	175	3	1	Gammacoronavirus	Igacovirus	27754	ORF1ab	347	20364	CoreORF	TRUE	X
KM454473	175	3	1	Gammacoronavirus	Igacovirus	27754	S	20318	23893	CoreORF	TRUE	X
KM454473	175	3	1	Gammacoronavirus	Igacovirus	27754	IBV_ORF3a	23893	24063	AccessoryORF	TRUE	1.52e-35
KM454473	175	3	1	Gammacoronavirus	Igacovirus	27754	IBV_ORF3b	24066	24254	AccessoryORF	TRUE	9.78e-26
KM454473	175	3	1	Gammacoronavirus	Igacovirus	27754	E	24238	24519	CoreORF	TRUE	X
KM454473	175	3	1	Gammacoronavirus	Igacovirus	27754	M	24516	25223	CoreORF	TRUE	X
KM454473	175	3	1	Gammacoronavirus	Igacovirus	27754	PdCoV_NS6	25224	25448	AccessoryORF	TRUE	8.49e-32
KM454473	175	3	1	Gammacoronavirus	Igacovirus	27754	EU022525_4c	25429	25587	AccessoryORF	TRUE	1.03e-26
KM454473	175	3	1	Gammacoronavirus	Igacovirus	27754	IBV_ORF5a	25587	25781	AccessoryORF	TRUE	7.04e-32
KM454473	175	3	1	Gammacoronavirus	Igacovirus	27754	IBV_ORF5b	25781	26026	AccessoryORF	TRUE	1.54e-42
KM454473	175	3	1	Gammacoronavirus	Igacovirus	27754	N	25972	27216	CoreORF	TRUE	X
KM454473	175	3	1	Gammacoronavirus	Igacovirus	27754	KM454473_ORFY	27246	27455	AccessoryORF	TRUE	1.03e-47
NC_046965	176	3	2	Gammacoronavirus	Brangacovirus	28539	ORF1ab	554	20085	CoreORF	TRUE	X
NC_046965	176	3	2	Gammacoronavirus	Brangacovirus	28539	TGEV_ORF7	15080	15238	AccessoryORF	FALSE	0.000855
NC_046965	176	3	2	Gammacoronavirus	Brangacovirus	28539	S	20069	23623	CoreORF	TRUE	X
NC_046965	176	3	2	Gammacoronavirus	Brangacovirus	28539	NC_046965_ORF3	23616	23774	AccessoryORF	TRUE	4.58e-36
NC_046965	176	3	2	Gammacoronavirus	Brangacovirus	28539	NC_046965_ORF4a	23786	23950	AccessoryORF	TRUE	1.42e-40
NC_046965	176	3	2	Gammacoronavirus	Brangacovirus	28539	E	23913	24215	CoreORF	TRUE	X
NC_046965	176	3	2	Gammacoronavirus	Brangacovirus	28539	M	24212	24892	CoreORF	TRUE	X
NC_046965	176	3	2	Gammacoronavirus	Brangacovirus	28539	PdCoV_NS6	24892	25116	AccessoryORF	TRUE	1.46e-23
NC_046965	176	3	2	Gammacoronavirus	Brangacovirus	28539	NC_046965_ORF6	25155	25343	AccessoryORF	TRUE	1.29e-42
NC_046965	176	3	2	Gammacoronavirus	Brangacovirus	28539	PdCoV_NS6	25354	25629	AccessoryORF	TRUE	1.36e-20
NC_046965	176	3	2	Gammacoronavirus	Brangacovirus	28539	NC_046965_ORF7b	25574	25780	AccessoryORF	TRUE	9.5e-44
NC_046965	176	3	2	Gammacoronavirus	Brangacovirus	28539	IBV_ORF5a	25809	25964	AccessoryORF	TRUE	4.46e-18
NC_046965	176	3	2	Gammacoronavirus	Brangacovirus	28539	IBV_ORF5b	25967	26173	AccessoryORF	TRUE	8.59e-26
NC_046965	176	3	2	Gammacoronavirus	Brangacovirus	28539	N	26149	27393	CoreORF	TRUE	X
NC_046965	176	3	2	Gammacoronavirus	Brangacovirus	28539	NC_046965_ORF10	27398	27688	AccessoryORF	TRUE	2.63e-63
NC_046965	176	3	2	Gammacoronavirus	Brangacovirus	28539	NC_046965_ORF11	27669	28208	AccessoryORF	TRUE	3.88e-114
MN690608	177	3	3	Gammacoronavirus	Cegacovirus	31728	ORF1ab	524	20514	CoreORF	TRUE	X
MN690608	177	3	3	Gammacoronavirus	Cegacovirus	31728	S	20450	24898	CoreORF	TRUE	X
MN690608	177	3	3	Gammacoronavirus	Cegacovirus	31728	E	24904	25191	CoreORF	TRUE	X
MN690608	177	3	3	Gammacoronavirus	Cegacovirus	31728	M	25175	26002	CoreORF	TRUE	X
MN690608	177	3	3	Gammacoronavirus	Cegacovirus	31728	MN690608_NS5a	26005	26418	AccessoryORF	TRUE	4.79e-94
MN690608	177	3	3	Gammacoronavirus	Cegacovirus	31728	MN690608_NS5b	26414	26929	AccessoryORF	TRUE	1e-107
MN690608	177	3	3	Gammacoronavirus	Cegacovirus	31728	MN690608_NS5c	26922	27446	AccessoryORF	TRUE	4.79e-124
MN690608	177	3	3	Gammacoronavirus	Cegacovirus	31728	MN690608_NS6	27453	28136	AccessoryORF	TRUE	4.35e-151
MN690608	177	3	3	Gammacoronavirus	Cegacovirus	31728	MN690608_NS7b	28274	28624	AccessoryORF	TRUE	1.46e-80
MN690608	177	3	3	Gammacoronavirus	Cegacovirus	31728	MN690608_NS8	28778	28954	AccessoryORF	TRUE	3.85e-39
MN690608	177	3	3	Gammacoronavirus	Cegacovirus	31728	MN690608_NS9	29014	29469	AccessoryORF	TRUE	2.48e-110
MN690608	177	3	3	Gammacoronavirus	Cegacovirus	31728	MN690608_NS10	29475	30104	AccessoryORF	TRUE	1.83e-147
MN690608	177	3	3	Gammacoronavirus	Cegacovirus	31728	N	30219	31358	CoreORF	TRUE	X
NC_010646	178	3	3	Gammacoronavirus	Cegacovirus	31686	ORF1ab	524	20514	CoreORF	TRUE	X
NC_010646	178	3	3	Gammacoronavirus	Cegacovirus	31686	S	20450	24868	CoreORF	TRUE	X
NC_010646	178	3	3	Gammacoronavirus	Cegacovirus	31686	E	24874	25161	CoreORF	TRUE	X
NC_010646	178	3	3	Gammacoronavirus	Cegacovirus	31686	M	25145	25927	CoreORF	TRUE	X
NC_010646	178	3	3	Gammacoronavirus	Cegacovirus	31686	MN690608_NS5a	25930	26343	AccessoryORF	TRUE	7.79e-93
NC_010646	178	3	3	Gammacoronavirus	Cegacovirus	31686	MN690608_NS5b	26339	26854	AccessoryORF	TRUE	5.38e-108
NC_010646	178	3	3	Gammacoronavirus	Cegacovirus	31686	MN690608_NS5c	26847	27371	AccessoryORF	TRUE	6.53e-124
NC_010646	178	3	3	Gammacoronavirus	Cegacovirus	31686	MN690608_NS6	27378	28061	AccessoryORF	TRUE	2.68e-152
NC_010646	178	3	3	Gammacoronavirus	Cegacovirus	31686	MN690608_NS7b	28199	28549	AccessoryORF	TRUE	6.02e-79
NC_010646	178	3	3	Gammacoronavirus	Cegacovirus	31686	MN690608_NS8	28705	28881	AccessoryORF	TRUE	3.85e-39
NC_010646	178	3	3	Gammacoronavirus	Cegacovirus	31686	MN690608_NS9	28941	29396	AccessoryORF	TRUE	3.67e-106
NC_010646	178	3	3	Gammacoronavirus	Cegacovirus	31686	MN690608_NS10	29402	30031	AccessoryORF	TRUE	9.87e-148
NC_010646	178	3	3	Gammacoronavirus	Cegacovirus	31686	N	30146	31285	CoreORF	TRUE	X
MG812378	179	4	1	Deltacoronavirus	Buldecovirus	25687	ORF1ab	520	19295	CoreORF	TRUE	X
MG812378	179	4	1	Deltacoronavirus	Buldecovirus	25687	S	19277	22756	CoreORF	TRUE	X
MG812378	179	4	1	Deltacoronavirus	Buldecovirus	25687	E	22750	23001	CoreORF	TRUE	X
MG812378	179	4	1	Deltacoronavirus	Buldecovirus	25687	M	22994	23647	CoreORF	TRUE	X
MG812378	179	4	1	Deltacoronavirus	Buldecovirus	25687	PdCoV_NS6	23647	23922	AccessoryORF	TRUE	2.42e-44
MG812378	179	4	1	Deltacoronavirus	Buldecovirus	25687	N	23953	24978	CoreORF	TRUE	X
MG812378	179	4	1	Deltacoronavirus	Buldecovirus	25687	MG812375_NS7b	24989	25417	AccessoryORF	TRUE	4.66e-81
MG812378	179	4	1	Deltacoronavirus	Buldecovirus	25687	FJ376620_NS7c	25339	25656	AccessoryORF	TRUE	4.91e-42
MG812375	180	4	1	Deltacoronavirus	Buldecovirus	25797	ORF1ab	519	19297	CoreORF	TRUE	X
MG812375	180	4	1	Deltacoronavirus	Buldecovirus	25797	S	19279	22749	CoreORF	TRUE	X
MG812375	180	4	1	Deltacoronavirus	Buldecovirus	25797	E	22743	22994	CoreORF	TRUE	X
MG812375	180	4	1	Deltacoronavirus	Buldecovirus	25797	M	22987	23640	CoreORF	TRUE	X
MG812375	180	4	1	Deltacoronavirus	Buldecovirus	25797	PdCoV_NS6	23640	23915	AccessoryORF	TRUE	4.51e-44
MG812375	180	4	1	Deltacoronavirus	Buldecovirus	25797	N	23946	24971	CoreORF	TRUE	X
MG812375	180	4	1	Deltacoronavirus	Buldecovirus	25797	MG812375_NS7b	24982	25413	AccessoryORF	TRUE	3.9e-82
MG812375	180	4	1	Deltacoronavirus	Buldecovirus	25797	FJ376620_NS7c	25332	25631	AccessoryORF	TRUE	1.18e-43
MH532440	181	4	1	Deltacoronavirus	Buldecovirus	25883	ORF1ab	496	19277	CoreORF	TRUE	X
MH532440	181	4	1	Deltacoronavirus	Buldecovirus	25883	S	19259	22789	CoreORF	TRUE	X
MH532440	181	4	1	Deltacoronavirus	Buldecovirus	25883	E	22783	23034	CoreORF	TRUE	X
MH532440	181	4	1	Deltacoronavirus	Buldecovirus	25883	M	23027	23680	CoreORF	TRUE	X
MH532440	181	4	1	Deltacoronavirus	Buldecovirus	25883	PdCoV_NS6	23680	23955	AccessoryORF	TRUE	1.37e-42
MH532440	181	4	1	Deltacoronavirus	Buldecovirus	25883	N	23986	25011	CoreORF	TRUE	X
MH532440	181	4	1	Deltacoronavirus	Buldecovirus	25883	MG812375_NS7b	25022	25456	AccessoryORF	TRUE	5.55e-73
MH532440	181	4	1	Deltacoronavirus	Buldecovirus	25883	FJ376620_NS7c	25378	25668	AccessoryORF	TRUE	6.22e-39
LC364346	182	4	1	Deltacoronavirus	Buldecovirus	25873	ORF1ab	521	19311	CoreORF	TRUE	X
LC364346	182	4	1	Deltacoronavirus	Buldecovirus	25873	S	19293	22769	CoreORF	TRUE	X
LC364346	182	4	1	Deltacoronavirus	Buldecovirus	25873	E	22763	23014	CoreORF	TRUE	X
LC364346	182	4	1	Deltacoronavirus	Buldecovirus	25873	M	23007	23660	CoreORF	TRUE	X
LC364346	182	4	1	Deltacoronavirus	Buldecovirus	25873	PdCoV_NS6	23660	23935	AccessoryORF	TRUE	1.56e-43
LC364346	182	4	1	Deltacoronavirus	Buldecovirus	25873	N	23964	24989	CoreORF	TRUE	X
LC364346	182	4	1	Deltacoronavirus	Buldecovirus	25873	MG812375_NS7b	25000	25434	AccessoryORF	TRUE	9.44e-70
LC364346	182	4	1	Deltacoronavirus	Buldecovirus	25873	FJ376620_NS7c	25356	25520	AccessoryORF	TRUE	1.86e-22
LC364346	182	4	1	Deltacoronavirus	Buldecovirus	25873	FJ376620_NS7c	25540	25644	AccessoryORF	TRUE	9.15e-12
NC_039208	183	4	1	Deltacoronavirus	Buldecovirus	25425	ORF1ab	533	19335	CoreORF	TRUE	X
NC_039208	183	4	1	Deltacoronavirus	Buldecovirus	25425	S	19317	22796	CoreORF	TRUE	X
NC_039208	183	4	1	Deltacoronavirus	Buldecovirus	25425	E	22790	23041	CoreORF	TRUE	X
NC_039208	183	4	1	Deltacoronavirus	Buldecovirus	25425	M	23034	23687	CoreORF	TRUE	X
NC_039208	183	4	1	Deltacoronavirus	Buldecovirus	25425	PdCoV_NS6	23687	23968	AccessoryORF	TRUE	2.42e-44
NC_039208	183	4	1	Deltacoronavirus	Buldecovirus	25425	N	23992	25020	CoreORF	TRUE	X
NC_039208	183	4	1	Deltacoronavirus	Buldecovirus	25425	FJ376620_NS7c	25094	25198	AccessoryORF	FALSE	2.63e-12
NC_016992	184	4	1	Deltacoronavirus	Buldecovirus	26083	ORF1ab	520	19352	CoreORF	TRUE	X
NC_016992	184	4	1	Deltacoronavirus	Buldecovirus	26083	S	19334	22954	CoreORF	TRUE	X
NC_016992	184	4	1	Deltacoronavirus	Buldecovirus	26083	E	22948	23196	CoreORF	TRUE	X
NC_016992	184	4	1	Deltacoronavirus	Buldecovirus	26083	M	23189	23842	CoreORF	TRUE	X
NC_016992	184	4	1	Deltacoronavirus	Buldecovirus	26083	PdCoV_NS6	23842	24117	AccessoryORF	TRUE	1.87e-42
NC_016992	184	4	1	Deltacoronavirus	Buldecovirus	26083	N	24150	25178	CoreORF	TRUE	X
NC_016992	184	4	1	Deltacoronavirus	Buldecovirus	26083	MG812375_NS7b	25189	25620	AccessoryORF	TRUE	1.84e-81
NC_016992	184	4	1	Deltacoronavirus	Buldecovirus	26083	FJ376620_NS7c	25539	25856	AccessoryORF	TRUE	2.2e-43
NC_011550	185	4	1	Deltacoronavirus	Buldecovirus	26552	ORF1ab	595	19517	CoreORF	TRUE	X
NC_011550	185	4	1	Deltacoronavirus	Buldecovirus	26552	S	19499	22969	CoreORF	TRUE	X
NC_011550	185	4	1	Deltacoronavirus	Buldecovirus	26552	E	22963	23211	CoreORF	TRUE	X
NC_011550	185	4	1	Deltacoronavirus	Buldecovirus	26552	M	23204	23860	CoreORF	TRUE	X
NC_011550	185	4	1	Deltacoronavirus	Buldecovirus	26552	PdCoV_NS6	23860	24183	AccessoryORF	TRUE	4.41e-51
NC_011550	185	4	1	Deltacoronavirus	Buldecovirus	26552	N	24326	25384	CoreORF	TRUE	X
NC_011550	185	4	1	Deltacoronavirus	Buldecovirus	26552	MG812375_NS7b	25435	25776	AccessoryORF	TRUE	6.95e-56
NC_011550	185	4	1	Deltacoronavirus	Buldecovirus	26552	NC_016996_NS7a	25794	26039	AccessoryORF	TRUE	5.65e-38
NC_011550	185	4	1	Deltacoronavirus	Buldecovirus	26552	FJ376620_NS7c	26048	26326	AccessoryORF	TRUE	7.39e-50
NC_016993	186	4	1	Deltacoronavirus	Buldecovirus	26689	ORF1ab	596	19356	CoreORF	TRUE	X
NC_016993	186	4	1	Deltacoronavirus	Buldecovirus	26689	S	19338	22991	CoreORF	TRUE	X
NC_016993	186	4	1	Deltacoronavirus	Buldecovirus	26689	E	22985	23233	CoreORF	TRUE	X
NC_016993	186	4	1	Deltacoronavirus	Buldecovirus	26689	M	23226	23882	CoreORF	TRUE	X
NC_016993	186	4	1	Deltacoronavirus	Buldecovirus	26689	PdCoV_NS6	23882	24196	AccessoryORF	TRUE	1.3e-44
NC_016993	186	4	1	Deltacoronavirus	Buldecovirus	26689	N	24355	25395	CoreORF	TRUE	X
NC_016993	186	4	1	Deltacoronavirus	Buldecovirus	26689	IBV_ORF3b	25449	25550	AccessoryORF	FALSE	0.000397
NC_016993	186	4	1	Deltacoronavirus	Buldecovirus	26689	MG812375_NS7b	25576	25920	AccessoryORF	TRUE	2.87e-54
NC_016993	186	4	1	Deltacoronavirus	Buldecovirus	26689	NC_016996_NS7a	25941	26180	AccessoryORF	TRUE	7.71e-38
NC_016993	186	4	1	Deltacoronavirus	Buldecovirus	26689	FJ376620_NS7c	26221	26463	AccessoryORF	TRUE	2.74e-35
LC364344	187	4	1	Deltacoronavirus	Buldecovirus	26155	ORF1ab	588	19264	CoreORF	TRUE	X
LC364344	187	4	1	Deltacoronavirus	Buldecovirus	26155	S	19246	22848	CoreORF	TRUE	X
LC364344	187	4	1	Deltacoronavirus	Buldecovirus	26155	E	22842	23090	CoreORF	TRUE	X
LC364344	187	4	1	Deltacoronavirus	Buldecovirus	26155	M	23083	23739	CoreORF	TRUE	X
LC364344	187	4	1	Deltacoronavirus	Buldecovirus	26155	PdCoV_NS6	23739	24017	AccessoryORF	TRUE	2.24e-41
LC364344	187	4	1	Deltacoronavirus	Buldecovirus	26155	N	24044	25078	CoreORF	TRUE	X
LC364344	187	4	1	Deltacoronavirus	Buldecovirus	26155	IBV_ORF3b	25089	25244	AccessoryORF	TRUE	2.06e-07
LC364344	187	4	1	Deltacoronavirus	Buldecovirus	26155	MG812375_NS7b	25267	25611	AccessoryORF	TRUE	2.75e-49
LC364344	187	4	1	Deltacoronavirus	Buldecovirus	26155	LC364342_NS7d	25622	25816	AccessoryORF	TRUE	3.23e-41
LC364344	187	4	1	Deltacoronavirus	Buldecovirus	26155	FJ376620_NS7c	25818	25916	AccessoryORF	FALSE	1.3e-06
LC364343	188	4	1	Deltacoronavirus	Buldecovirus	26155	ORF1ab	588	19264	CoreORF	TRUE	X
LC364343	188	4	1	Deltacoronavirus	Buldecovirus	26155	S	19246	22848	CoreORF	TRUE	X
LC364343	188	4	1	Deltacoronavirus	Buldecovirus	26155	E	22842	23090	CoreORF	TRUE	X
LC364343	188	4	1	Deltacoronavirus	Buldecovirus	26155	M	23083	23739	CoreORF	TRUE	X
LC364343	188	4	1	Deltacoronavirus	Buldecovirus	26155	PdCoV_NS6	23739	24017	AccessoryORF	TRUE	2.24e-41
LC364343	188	4	1	Deltacoronavirus	Buldecovirus	26155	N	24044	25078	CoreORF	TRUE	X
LC364343	188	4	1	Deltacoronavirus	Buldecovirus	26155	IBV_ORF3b	25089	25244	AccessoryORF	TRUE	2.06e-07
LC364343	188	4	1	Deltacoronavirus	Buldecovirus	26155	MG812375_NS7b	25267	25611	AccessoryORF	TRUE	2.75e-49
LC364343	188	4	1	Deltacoronavirus	Buldecovirus	26155	LC364342_NS7d	25622	25816	AccessoryORF	TRUE	5.69e-43
LC364343	188	4	1	Deltacoronavirus	Buldecovirus	26155	FJ376620_NS7c	25818	25916	AccessoryORF	FALSE	1.3e-06
LC364342	189	4	1	Deltacoronavirus	Buldecovirus	26162	ORF1ab	595	19271	CoreORF	TRUE	X
LC364342	189	4	1	Deltacoronavirus	Buldecovirus	26162	S	19253	22855	CoreORF	TRUE	X
LC364342	189	4	1	Deltacoronavirus	Buldecovirus	26162	E	22849	23097	CoreORF	TRUE	X
LC364342	189	4	1	Deltacoronavirus	Buldecovirus	26162	M	23090	23746	CoreORF	TRUE	X
LC364342	189	4	1	Deltacoronavirus	Buldecovirus	26162	PdCoV_NS6	23746	24024	AccessoryORF	TRUE	1.64e-41
LC364342	189	4	1	Deltacoronavirus	Buldecovirus	26162	N	24051	25085	CoreORF	TRUE	X
LC364342	189	4	1	Deltacoronavirus	Buldecovirus	26162	IBV_ORF3b	25096	25251	AccessoryORF	TRUE	2.06e-07
LC364342	189	4	1	Deltacoronavirus	Buldecovirus	26162	MG812375_NS7b	25274	25618	AccessoryORF	TRUE	6.98e-49
LC364342	189	4	1	Deltacoronavirus	Buldecovirus	26162	LC364342_NS7d	25629	25823	AccessoryORF	TRUE	5.69e-43
LC364342	189	4	1	Deltacoronavirus	Buldecovirus	26162	FJ376620_NS7c	25825	25923	AccessoryORF	FALSE	1.3e-06
NC_016991	190	4	1	Deltacoronavirus	Buldecovirus	26041	ORF1ab	511	19397	CoreORF	TRUE	X
NC_016991	190	4	1	Deltacoronavirus	Buldecovirus	26041	S	19379	22918	CoreORF	TRUE	X
NC_016991	190	4	1	Deltacoronavirus	Buldecovirus	26041	E	22912	23160	CoreORF	TRUE	X
NC_016991	190	4	1	Deltacoronavirus	Buldecovirus	26041	M	23153	23809	CoreORF	TRUE	X
NC_016991	190	4	1	Deltacoronavirus	Buldecovirus	26041	PdCoV_NS6	23809	24087	AccessoryORF	TRUE	2.55e-42
NC_016991	190	4	1	Deltacoronavirus	Buldecovirus	26041	N	24115	25158	CoreORF	TRUE	X
NC_016991	190	4	1	Deltacoronavirus	Buldecovirus	26041	MG812375_NS7b	25174	25506	AccessoryORF	FALSE	5.65e-31
NC_016991	190	4	1	Deltacoronavirus	Buldecovirus	26041	LC364342_NS7d	25517	25711	AccessoryORF	TRUE	7.35e-20
NC_016991	190	4	1	Deltacoronavirus	Buldecovirus	26041	FJ376620_NS7c	25605	25814	AccessoryORF	FALSE	1.07e-07
NC_011547	191	4	1	Deltacoronavirus	Buldecovirus	26487	ORF1ab	607	19400	CoreORF	TRUE	X
NC_011547	191	4	1	Deltacoronavirus	Buldecovirus	26487	S	19382	22879	CoreORF	TRUE	X
NC_011547	191	4	1	Deltacoronavirus	Buldecovirus	26487	E	22873	23121	CoreORF	TRUE	X
NC_011547	191	4	1	Deltacoronavirus	Buldecovirus	26487	M	23118	23819	CoreORF	TRUE	X
NC_011547	191	4	1	Deltacoronavirus	Buldecovirus	26487	PdCoV_NS6	23819	24103	AccessoryORF	TRUE	2.24e-41
NC_011547	191	4	1	Deltacoronavirus	Buldecovirus	26487	N	24127	25176	CoreORF	TRUE	X
NC_011547	191	4	1	Deltacoronavirus	Buldecovirus	26487	IBV_ORF3b	25189	25374	AccessoryORF	FALSE	8.18e-05
NC_011547	191	4	1	Deltacoronavirus	Buldecovirus	26487	MG812375_NS7b	25373	25711	AccessoryORF	TRUE	2.2e-52
NC_011547	191	4	1	Deltacoronavirus	Buldecovirus	26487	NC_016996_NS7a	25732	25965	AccessoryORF	TRUE	2.83e-35
NC_011547	191	4	1	Deltacoronavirus	Buldecovirus	26487	FJ376620_NS7c	25983	26264	AccessoryORF	TRUE	1.49e-52
FJ376620	192	4	1	Deltacoronavirus	Buldecovirus	26478	ORF1ab	607	19394	CoreORF	TRUE	X
FJ376620	192	4	1	Deltacoronavirus	Buldecovirus	26478	S	19376	22867	CoreORF	TRUE	X
FJ376620	192	4	1	Deltacoronavirus	Buldecovirus	26478	E	22861	23109	CoreORF	TRUE	X
FJ376620	192	4	1	Deltacoronavirus	Buldecovirus	26478	M	23106	23807	CoreORF	TRUE	X
FJ376620	192	4	1	Deltacoronavirus	Buldecovirus	26478	PdCoV_NS6	23807	24091	AccessoryORF	TRUE	1.06e-40
FJ376620	192	4	1	Deltacoronavirus	Buldecovirus	26478	N	24115	25164	CoreORF	TRUE	X
FJ376620	192	4	1	Deltacoronavirus	Buldecovirus	26478	IBV_ORF3b	25177	25365	AccessoryORF	TRUE	1.69e-05
FJ376620	192	4	1	Deltacoronavirus	Buldecovirus	26478	MG812375_NS7b	25361	25699	AccessoryORF	TRUE	2.2e-52
FJ376620	192	4	1	Deltacoronavirus	Buldecovirus	26478	NC_016996_NS7a	25720	25953	AccessoryORF	TRUE	2.83e-35
FJ376620	192	4	1	Deltacoronavirus	Buldecovirus	26478	FJ376620_NS7c	25971	26252	AccessoryORF	TRUE	1.49e-52
NC_011549	193	4	1	Deltacoronavirus	Buldecovirus	26398	ORF1ab	592	19451	CoreORF	TRUE	X
NC_011549	193	4	1	Deltacoronavirus	Buldecovirus	26398	S	19433	23011	CoreORF	TRUE	X
NC_011549	193	4	1	Deltacoronavirus	Buldecovirus	26398	E	23005	23253	CoreORF	TRUE	X
NC_011549	193	4	1	Deltacoronavirus	Buldecovirus	26398	M	23246	23899	CoreORF	TRUE	X
NC_011549	193	4	1	Deltacoronavirus	Buldecovirus	26398	PdCoV_NS6	23899	24168	AccessoryORF	TRUE	3.67e-40
NC_011549	193	4	1	Deltacoronavirus	Buldecovirus	26398	N	24192	25223	CoreORF	TRUE	X
NC_011549	193	4	1	Deltacoronavirus	Buldecovirus	26398	MG812375_NS7b	25270	25614	AccessoryORF	TRUE	5.82e-57
NC_011549	193	4	1	Deltacoronavirus	Buldecovirus	26398	NC_016996_NS7a	25632	25862	AccessoryORF	TRUE	8.16e-36
NC_011549	193	4	1	Deltacoronavirus	Buldecovirus	26398	FJ376620_NS7c	25961	26170	AccessoryORF	TRUE	4.01e-38
NC_016996	194	4	1	Deltacoronavirus	Buldecovirus	26223	ORF1ab	478	19103	CoreORF	TRUE	X
NC_016996	194	4	1	Deltacoronavirus	Buldecovirus	26223	S	19085	22729	CoreORF	TRUE	X
NC_016996	194	4	1	Deltacoronavirus	Buldecovirus	26223	E	22723	22971	CoreORF	TRUE	X
NC_016996	194	4	1	Deltacoronavirus	Buldecovirus	26223	M	22973	23779	CoreORF	TRUE	X
NC_016996	194	4	1	Deltacoronavirus	Buldecovirus	26223	PdCoV_NS6	23779	24021	AccessoryORF	TRUE	3.07e-24
NC_016996	194	4	1	Deltacoronavirus	Buldecovirus	26223	N	24052	25107	CoreORF	TRUE	X
NC_016996	194	4	1	Deltacoronavirus	Buldecovirus	26223	NC_016996_NS7a	25107	25376	AccessoryORF	TRUE	1.05e-37
NC_016996	194	4	1	Deltacoronavirus	Buldecovirus	26223	IBV_ORF3b	25391	25573	AccessoryORF	TRUE	2.36e-22
NC_016996	194	4	1	Deltacoronavirus	Buldecovirus	26223	MG812375_NS7b	25545	25886	AccessoryORF	TRUE	9.51e-49
NC_016994	195	4	2	Deltacoronavirus	Herdecovirus	26077	ORF1ab	482	19323	CoreORF	TRUE	X
NC_016994	195	4	2	Deltacoronavirus	Herdecovirus	26077	S	19305	23069	CoreORF	TRUE	X
NC_016994	195	4	2	Deltacoronavirus	Herdecovirus	26077	E	23069	23317	CoreORF	TRUE	X
NC_016994	195	4	2	Deltacoronavirus	Herdecovirus	26077	M	23310	23960	CoreORF	TRUE	X
NC_016994	195	4	2	Deltacoronavirus	Herdecovirus	26077	PdCoV_NS6	23960	24217	AccessoryORF	TRUE	6.58e-30
NC_016994	195	4	2	Deltacoronavirus	Herdecovirus	26077	N	24248	25276	CoreORF	TRUE	X
NC_016994	195	4	2	Deltacoronavirus	Herdecovirus	26077	MG812375_NS7b	25280	25492	AccessoryORF	TRUE	3.47e-25
NC_016994	195	4	2	Deltacoronavirus	Herdecovirus	26077	NC_016994_NS7b	25583	25873	AccessoryORF	TRUE	2.97e-66
NC_016995	196	4	3	Deltacoronavirus	Andecovirus	26227	ORF1ab	219	18838	CoreORF	TRUE	X
NC_016995	196	4	3	Deltacoronavirus	Andecovirus	26227	S	18817	22455	CoreORF	TRUE	X
NC_016995	196	4	3	Deltacoronavirus	Andecovirus	26227	E	22455	22715	CoreORF	TRUE	X
NC_016995	196	4	3	Deltacoronavirus	Andecovirus	26227	M	22708	23358	CoreORF	TRUE	X
NC_016995	196	4	3	Deltacoronavirus	Andecovirus	26227	PdCoV_NS6	23358	23639	AccessoryORF	TRUE	6.22e-32
NC_016995	196	4	3	Deltacoronavirus	Andecovirus	26227	N	23646	24698	CoreORF	TRUE	X
NC_016995	196	4	3	Deltacoronavirus	Andecovirus	26227	NC_016995_NS7a	24695	24925	AccessoryORF	TRUE	1.82e-52
NC_016995	196	4	3	Deltacoronavirus	Andecovirus	26227	IBV_ORF3b	25260	25457	AccessoryORF	TRUE	3.33e-17
NC_016995	196	4	3	Deltacoronavirus	Andecovirus	26227	NC_016995_NS7c	25450	25713	AccessoryORF	TRUE	1.21e-59
NC_016995	196	4	3	Deltacoronavirus	Andecovirus	26227	NC_046965_ORF10	25746	25993	AccessoryORF	TRUE	5.04e-22

## Sheet: 3_PSI-Blast_CoreORFs_1e3
AccORF_family	NCBI_genome_ID	Genus	Subgenus	ORF	BLAST_percent_identity	BLAST_alignment_length	BLAST_alignment_mismatches	BLAST_alignment_gaps	BLAST_hit_query_start	BLAST_hit_query_end	BLAST_hit_subject_start	BLAST_hit_subject_end	evalue	bitscore
NC_025217_ORF2	MT457396	Betacoronavirus	Sarbecovirus	Spike	19.499	359	239	13	1	345	1	323	4.56e-141	433
NC_025217_ORF2	MT709105	Betacoronavirus	Sarbecovirus	Spike	19.499	359	239	13	1	345	1	323	4.7e-141	432
NC_025217_ORF2	MT365033	Betacoronavirus	Sarbecovirus	Spike	19.499	359	239	13	1	345	1	323	4.7e-141	432
NC_025217_ORF2	NC_045512	Betacoronavirus	Sarbecovirus	Spike	19.499	359	239	13	1	345	1	323	5.5e-141	432
NC_025217_ORF2	LR824571	Betacoronavirus	Sarbecovirus	Spike	19.499	359	239	13	1	345	10	332	1.05e-140	431
NC_025217_ORF2	MN996532	Betacoronavirus	Sarbecovirus	Spike	19.499	359	239	13	1	345	1	323	8.98e-140	429
NC_025217_ORF2	MT040334	Betacoronavirus	Sarbecovirus	Spike	20.334	359	234	14	1	345	1	321	7.38e-123	384
NC_025217_ORF2	MT121216	Betacoronavirus	Sarbecovirus	Spike	22.222	324	224	11	32	345	14	319	4.19e-95	309
NC_025217_ORF2	MG772933	Betacoronavirus	Sarbecovirus	Spike	21.605	324	226	12	32	345	14	319	6.73e-93	302
NC_025217_ORF2	AY545919	Betacoronavirus	Sarbecovirus	Spike	18.539	356	233	15	1	345	1	310	2.46e-67	230
NC_025217_ORF2	AY613950	Betacoronavirus	Sarbecovirus	Spike	18.258	356	234	15	1	345	1	310	1.18e-66	228
NC_025217_ORF2	AY545917	Betacoronavirus	Sarbecovirus	Spike	18.258	356	234	15	1	345	1	310	1.18e-66	228
NC_025217_ORF2	AY654624	Betacoronavirus	Sarbecovirus	Spike	18.258	356	234	15	1	345	1	310	4.26e-66	227
NC_025217_ORF2	DQ497008	Betacoronavirus	Sarbecovirus	Spike	18.258	356	234	15	1	345	1	310	5.96e-66	226
NC_025217_ORF2	NC_004718	Betacoronavirus	Sarbecovirus	Spike	18.258	356	234	15	1	345	1	310	6.08e-66	226
NC_025217_ORF2	GU553365	Betacoronavirus	Sarbecovirus	Spike	18.258	356	234	15	1	345	1	310	6.95e-66	226
NC_025217_ORF2	JX163926	Betacoronavirus	Sarbecovirus	Spike	18.258	356	234	15	1	345	1	310	7.09e-66	226
NC_025217_ORF2	JX993987	Betacoronavirus	Sarbecovirus	Spike	21.779	326	220	13	30	345	13	313	6.4e-62	215
NC_025217_ORF2	JX993988	Betacoronavirus	Sarbecovirus	Spike	19.018	326	230	12	30	346	15	315	1.04e-61	214
NC_025217_ORF2	KP886808	Betacoronavirus	Sarbecovirus	Spike	19.939	326	227	12	30	346	15	315	1.47e-61	214
NC_025217_ORF2	NC_014470	Betacoronavirus	Sarbecovirus	Spike	21.779	326	222	12	29	346	15	315	2.88e-61	213
NC_025217_ORF2	DQ071615	Betacoronavirus	Sarbecovirus	Spike	19.692	325	227	13	30	345	15	314	2.95e-61	213
NC_025217_ORF2	KY417149	Betacoronavirus	Sarbecovirus	Spike	20.552	326	225	13	29	345	14	314	3.44e-61	213
NC_025217_ORF2	MK211375	Betacoronavirus	Sarbecovirus	Spike	19.077	325	229	12	30	345	15	314	4.17e-61	212
NC_025217_ORF2	GQ153542	Betacoronavirus	Sarbecovirus	Spike	18.769	325	230	12	30	345	15	314	4.29e-61	212
NC_025217_ORF2	KY417142	Betacoronavirus	Sarbecovirus	Spike	19.077	325	229	12	30	345	15	314	4.54e-61	212
NC_025217_ORF2	MK211374	Betacoronavirus	Sarbecovirus	Spike	22.256	328	220	14	28	345	11	313	4.76e-61	212
NC_025217_ORF2	FJ588686	Betacoronavirus	Sarbecovirus	Spike	20.859	326	224	13	29	345	14	314	7.24e-61	211
NC_025217_ORF2	MK211377	Betacoronavirus	Sarbecovirus	Spike	19.077	325	229	12	30	345	15	314	2.55e-60	210
NC_025217_ORF2	DQ412043	Betacoronavirus	Sarbecovirus	Spike	18.362	354	238	13	1	345	3	314	2.24e-59	207
NC_025217_ORF2	KY352407	Betacoronavirus	Sarbecovirus	Spike	20.489	327	227	12	28	346	13	314	1.38e-57	202
NC_025217_ORF2	KF569996	Betacoronavirus	Sarbecovirus	Spike	18.241	307	213	12	48	345	37	314	6.25e-55	194
NC_025217_ORF2	KJ473811	Betacoronavirus	Sarbecovirus	Spike	19.231	312	204	13	47	345	33	309	3.62e-48	174
NC_025217_ORF2	KU973692	Betacoronavirus	Sarbecovirus	Spike	19.872	312	202	13	47	345	33	309	1.67e-47	173
NC_025217_ORF2	NC_025217	Betacoronavirus	Hibecovirus	Spike	27.152	302	189	12	56	344	59	342	1.82e-37	143
NC_025217_ORF2	EF446615	Betacoronavirus	Embecovirus	Spike	21.637	342	214	15	3	328	2	305	1.35e-13	70.6
NC_025217_ORF2	AY700211	Betacoronavirus	Embecovirus	Spike	18.182	352	248	12	1	347	2	318	2.92e-13	69.4
NC_025217_ORF2	NC_017083	Betacoronavirus	Embecovirus	Spike	21.229	358	226	17	1	344	1	316	6.23e-13	68.3
NC_025217_ORF2	JF792616	Betacoronavirus	Embecovirus	Spike	22.143	280	187	10	54	328	50	303	1.14e-12	67.5
NC_025217_ORF2	NC_046954	Betacoronavirus	Embecovirus	Spike	23.264	288	177	13	54	328	49	305	1.85e-12	66.7
NC_025217_ORF2	KX432213	Betacoronavirus	Embecovirus	Spike	20.112	358	231	16	1	344	1	317	5.66e-12	65.2
NC_025217_ORF2	KY419106	Betacoronavirus	Embecovirus	Spike	20.994	362	223	17	1	344	1	317	7.72e-12	64.8
NC_025217_ORF2	MH810163	Betacoronavirus	Embecovirus	Spike	20.448	357	231	16	1	344	1	317	1.19e-11	64.4
NC_025217_ORF2	FJ425187	Betacoronavirus	Embecovirus	Spike	20.448	357	231	16	1	344	1	317	7.48e-11	61.7
NC_025217_ORF2	FJ425184	Betacoronavirus	Embecovirus	Spike	20.448	357	231	16	1	344	1	317	7.61e-11	61.7
NC_025217_ORF2	FJ425190	Betacoronavirus	Embecovirus	Spike	20.448	357	231	16	1	344	1	317	8.09e-11	61.7
NC_025217_ORF2	AF220295	Betacoronavirus	Embecovirus	Spike	18.994	358	235	16	1	344	1	317	8.6e-11	61.3
NC_025217_ORF2	FJ938067	Betacoronavirus	Embecovirus	Spike	20.168	357	232	16	1	344	1	317	1.04e-10	61.3
NC_025217_ORF2	FJ425188	Betacoronavirus	Embecovirus	Spike	20.821	341	221	15	1	328	1	305	1.59e-10	60.6
NC_025217_ORF2	MG518518	Betacoronavirus	Embecovirus	Spike	20.448	357	231	16	1	344	1	317	1.81e-10	60.6
NC_025217_ORF2	DQ915164	Betacoronavirus	Embecovirus	Spike	20.448	357	231	16	1	344	1	317	3.03e-10	59.8
NC_025217_ORF2	KF906249	Betacoronavirus	Embecovirus	Spike	19.737	304	196	14	54	344	49	317	6.49e-09	55.6
NC_025217_ORF2	NC_026011	Betacoronavirus	Embecovirus	Spike	21.379	290	180	13	54	328	50	306	1.23e-07	51.3
NC_025217_ORF2	MF593268	Betacoronavirus	Merbecovirus	Spike	19.895	382	245	17	5	344	11	373	0.000103	42.1
NC_034972_ORF6	MG742313	Alphacoronavirus	Rhinacovirus	Spike	21.429	154	109	4	10	160	267	411	8.11e-62	202
NC_034972_ORF6	NC_009988	Alphacoronavirus	Rhinacovirus	Spike	22.222	153	107	4	11	160	266	409	1.16e-60	199
NC_034972_ORF6	MN611522	Alphacoronavirus	Rhinacovirus	Spike	22.078	154	110	4	10	160	261	407	1e-58	194
NC_034972_ORF6	NC_028824	Alphacoronavirus	Rhinacovirus	Spike	20.779	154	113	3	10	160	264	411	1.16e-58	194
NC_034972_ORF6	NC_032730	Alphacoronavirus	Luchacovirus	Spike	24.691	162	114	3	8	161	270	431	1.15e-55	185
NC_034972_ORF6	NC_034972	Alphacoronavirus	Luchacovirus	Spike	24.848	165	116	3	6	162	261	425	2.91e-53	178
NC_034972_ORF6	NC_048211	Alphacoronavirus	Sunacovirus	Spike	15.084	179	123	7	9	164	260	432	3.06e-44	152

## Sheet: 4_PSSM-TblastN_CoreORFs_1e3
AccORF_family	NCBI_genome_ID	Genus	Subgenus	ORF	BLAST_percent_identity	BLAST_alignment_length	BLAST_alignment_mismatches	BLAST_alignment_gaps	BLAST_hit_query_start	BLAST_hit_query_end	BLAST_hit_subject_start	BLAST_hit_subject_end	evalue	bitscore
TGEV_ORF7	NC_046965	Gammacoronavirus	Brangacovirus	ORF1ab	38.596	57	31	1	2	58	14528	14686	0.000776	34.5
KJ473799_ORF7	NC_038861	Alphacoronavirus	Tegacovirus	ORF1ab	30.252	119	74	4	5	115	10646	10999	0.000188	39.7
MERS_ORF5	EU637854	Gammacoronavirus	Igacovirus	ORF1ab	28.814	59	37	1	130	188	16476	16315	0.000409	38.3
MERS_ORF5	KF411040	Gammacoronavirus	Igacovirus	ORF1ab	24.138	58	39	1	131	188	16506	16348	0.001	37.2
SARS-CoV2_ORF3a	FJ938058	Alphacoronavirus	Tegacovirus	Membrane	16.149	161	120	4	25	185	163	600	0.000244	38.5
SARS-CoV2_ORF3a	NC_048211	Alphacoronavirus	Sunacovirus	Membrane	11.932	176	145	2	39	205	34	558	0.000391	37.8
NC_025217_ORF2	NC_045512	Betacoronavirus	Sarbecovirus	Spike	20.056	359	237	13	1	345	1	969	8.87e-145	442
NC_025217_ORF2	MT457396	Betacoronavirus	Sarbecovirus	Spike	20.056	359	237	13	1	345	1	969	8.87e-145	442
NC_025217_ORF2	MT709105	Betacoronavirus	Sarbecovirus	Spike	20.056	359	237	13	1	345	1	969	8.87e-145	442
NC_025217_ORF2	MT365033	Betacoronavirus	Sarbecovirus	Spike	20.056	359	237	13	1	345	1	969	8.87e-145	442
NC_025217_ORF2	LR824571	Betacoronavirus	Sarbecovirus	Spike	20.056	359	237	13	1	345	28	996	1.03e-144	442
NC_025217_ORF2	MN996532	Betacoronavirus	Sarbecovirus	Spike	20.056	359	237	13	1	345	1	969	3.33e-143	438
NC_025217_ORF2	MT040334	Betacoronavirus	Sarbecovirus	Spike	20.891	359	232	14	1	345	1	963	6.14e-125	389
NC_025217_ORF2	MT121216	Betacoronavirus	Sarbecovirus	Spike	22.531	324	223	11	32	345	40	957	1.04e-98	319
NC_025217_ORF2	MG772933	Betacoronavirus	Sarbecovirus	Spike	21.914	324	225	11	32	345	40	957	2.12e-96	312
NC_025217_ORF2	AY545919	Betacoronavirus	Sarbecovirus	Spike	18.82	356	232	15	1	345	1	930	9.59e-70	237
NC_025217_ORF2	AY613950	Betacoronavirus	Sarbecovirus	Spike	18.539	356	233	15	1	345	1	930	4.49e-69	235
NC_025217_ORF2	AY545917	Betacoronavirus	Sarbecovirus	Spike	18.539	356	233	15	1	345	1	930	4.49e-69	235
NC_025217_ORF2	AY654624	Betacoronavirus	Sarbecovirus	Spike	18.539	356	233	15	1	345	1	930	1.13e-68	234
NC_025217_ORF2	NC_004718	Betacoronavirus	Sarbecovirus	Spike	18.539	356	233	15	1	345	1	930	1.54e-68	234
NC_025217_ORF2	JX163926	Betacoronavirus	Sarbecovirus	Spike	18.539	356	233	15	1	345	1	930	1.54e-68	234
NC_025217_ORF2	GU553365	Betacoronavirus	Sarbecovirus	Spike	18.539	356	233	15	1	345	1	930	1.54e-68	234
NC_025217_ORF2	DQ497008	Betacoronavirus	Sarbecovirus	Spike	18.539	356	233	15	1	345	1	930	1.54e-68	234
NC_025217_ORF2	KP886808	Betacoronavirus	Sarbecovirus	Spike	20.245	326	226	12	30	346	43	945	1.53e-64	222
NC_025217_ORF2	JX993987	Betacoronavirus	Sarbecovirus	Spike	21.472	326	221	13	30	345	37	939	5.22e-64	221
NC_025217_ORF2	DQ071615	Betacoronavirus	Sarbecovirus	Spike	19.692	325	227	13	30	345	43	942	5.23e-64	221
NC_025217_ORF2	KY417142	Betacoronavirus	Sarbecovirus	Spike	19.077	325	229	12	30	345	43	942	7.11e-64	220
NC_025217_ORF2	KY417149	Betacoronavirus	Sarbecovirus	Spike	20.615	325	224	13	30	345	43	942	7.11e-64	220
NC_025217_ORF2	JX993988	Betacoronavirus	Sarbecovirus	Spike	19.018	326	230	12	30	346	43	945	7.11e-64	220
NC_025217_ORF2	MK211375	Betacoronavirus	Sarbecovirus	Spike	19.077	325	229	12	30	345	43	942	7.12e-64	220
NC_025217_ORF2	FJ588686	Betacoronavirus	Sarbecovirus	Spike	20.923	325	223	13	30	345	43	942	9.66e-64	220
NC_025217_ORF2	MK211374	Betacoronavirus	Sarbecovirus	Spike	21.472	326	221	13	30	345	37	939	1.31e-63	220
NC_025217_ORF2	NC_014470	Betacoronavirus	Sarbecovirus	Spike	21.779	326	222	12	29	346	43	945	1.82e-63	219
NC_025217_ORF2	GQ153542	Betacoronavirus	Sarbecovirus	Spike	18.769	325	230	12	30	345	43	942	2.42e-63	219
NC_025217_ORF2	MK211377	Betacoronavirus	Sarbecovirus	Spike	19.077	325	229	12	30	345	43	942	4.47e-63	218
NC_025217_ORF2	KF569996	Betacoronavirus	Sarbecovirus	Spike	18.627	306	211	12	49	345	112	942	2.1e-62	216
NC_025217_ORF2	DQ412043	Betacoronavirus	Sarbecovirus	Spike	18.362	354	238	13	1	345	7	942	5.17e-62	215
NC_025217_ORF2	KY352407	Betacoronavirus	Sarbecovirus	Spike	20.795	327	226	12	28	346	37	942	1.51e-60	211
NC_025217_ORF2	KJ473811	Betacoronavirus	Sarbecovirus	Spike	18.91	312	205	13	47	345	97	927	6.37e-51	183
NC_025217_ORF2	KU973692	Betacoronavirus	Sarbecovirus	Spike	19.872	312	202	13	47	345	97	927	1.58e-50	181
NC_025217_ORF2	NC_025217	Betacoronavirus	Hibecovirus	Spike	27.063	303	188	13	56	344	175	1026	3.76e-39	148
NC_025217_ORF2	EF446615	Betacoronavirus	Embecovirus	Spike	21.637	342	214	16	3	328	4	915	2.4e-15	76
NC_025217_ORF2	NC_017083	Betacoronavirus	Embecovirus	Spike	21.229	358	226	17	1	344	1	948	1.72e-14	73.3
NC_025217_ORF2	NC_046954	Betacoronavirus	Embecovirus	Spike	22.569	288	179	11	54	328	145	915	9.23e-14	71
NC_025217_ORF2	JF792616	Betacoronavirus	Embecovirus	Spike	21.959	296	196	11	54	344	148	945	2.14e-13	69.8
NC_025217_ORF2	KX432213	Betacoronavirus	Embecovirus	Spike	19.832	358	232	16	1	344	1	951	2.14e-13	69.8
NC_025217_ORF2	MH810163	Betacoronavirus	Embecovirus	Spike	19.888	357	233	16	1	344	1	951	2.83e-13	69.4
NC_025217_ORF2	KY419106	Betacoronavirus	Embecovirus	Spike	20.994	362	223	17	1	344	1	951	3.73e-13	69
NC_025217_ORF2	AF220295	Betacoronavirus	Embecovirus	Spike	18.436	358	237	16	1	344	1	951	1.51e-12	67.1
NC_025217_ORF2	MF593268	Betacoronavirus	Merbecovirus	Spike	19.895	382	245	17	5	344	31	1119	1.87e-05	44.4
NC_034972_ORF6	MG742313	Alphacoronavirus	Rhinacovirus	Spike	21.429	154	109	4	10	160	799	1233	8.03e-70	225
NC_034972_ORF6	NC_009988	Alphacoronavirus	Rhinacovirus	Spike	22.222	153	107	4	11	160	796	1227	3.87e-69	223
NC_034972_ORF6	MN611522	Alphacoronavirus	Rhinacovirus	Spike	22.078	154	110	4	10	160	781	1221	1.09e-66	216
NC_034972_ORF6	NC_028824	Alphacoronavirus	Rhinacovirus	Spike	20.779	154	113	3	10	160	790	1233	5.42e-66	214
NC_034972_ORF6	NC_032730	Alphacoronavirus	Luchacovirus	Spike	24.691	162	114	3	8	161	808	1293	1.71e-64	210
NC_034972_ORF6	NC_034972	Alphacoronavirus	Luchacovirus	Spike	24.848	165	116	3	6	162	781	1275	7.22e-63	206
NC_034972_ORF6	NC_048211	Alphacoronavirus	Sunacovirus	Spike	15.084	179	123	7	9	164	778	1296	3.41e-52	175

## Sheet: 5PSI-Blast_NonCoronaviridae_1e3
AccORF_family	subject_sequence_accession	subject_sequence_annotation	subject_organism	BLAST_percent_identity	BLAST_hit_query_start	BLAST_hit_query_end	BLAST_hit_subject_start	BLAST_hit_subject_end	evalue	bitscore		Best Hits of each AOF
MHV_HE	ACZ69586.1	hemagglutinin esterase Porcine torovirus	Porcine torovirus	31.565	9	372	13	379	1.7e-55	199		AOF	Best_virus_PSI-BLAST_hit	Best_virus_PSI-BLAST_hit_acession	Best_virus_PSI-BLAST_hit_evalue	Best_virus_PSI-BLAST_hit_evalue_percent_identity	Best_cellular_organism_PSI-BLAST_hit	Best_cellular_organism_PSI-BLAST_hit_annotation	Best_cellular_organism_PSI-BLAST_hit_accession	Best_cellular_organism_PSI-BLAST_hit_evalue	Best_cellular_organism_PSI-BLAST_hit_pident
MHV_HE	QBK95470.1	hemagglutinin esterase Porcine torovirus	Porcine torovirus	31.565	9	372	13	379	1.35e-52	192		MHV_HE	hemagglutinin esterase, Porcine torovirus	ACZ69586.1	1.7e-55	31.565	Salmonella enterica	hypothetical protein	ECR7029698.1	3.96e-19	33.918	We investigated the Salmonella hit and it was a genomy assembly artifact
MHV_HE	ACZ69590.1	hemagglutinin esterase Porcine torovirus	Porcine torovirus	32.105	5	372	9	379	7.01e-52	190		MHV_NS2	polyprotein 1ab, Porcine torovirus	SNT95682.1	2.35e-28	32.653	Podarcis muralis	A-kinase anchoring protein 7 isoform X1	XP_028579254.1	1.14e-05	23.611
MHV_HE	ADG22603.1	hemagglutinin-esterase protein Porcine torovirus	Porcine torovirus	32.105	9	372	13	378	2.04e-51	188		MN690608_NS6	capsid protein precursor, Human astrovirus 5	AAM73752.1	4.7e-07	32.5	None	None	None	None	None
MHV_HE	CAE01333.1	hemagglutinin-esterase protein Porcine torovirus	Porcine torovirus	31.51	5	372	9	377	2.06e-51	188		MT350598_P10	membrane fusion protein p10, Nelson Bay orthoreovirus	AAF45157.1	3.88e-22	50	None	None	None	None	None
MHV_HE	ADG22607.1	hemagglutinin-esterase protein Porcine torovirus	Porcine torovirus	32.105	9	372	13	378	2.27e-51	188		MT820627_ORF2b	C-type lectin-like type-II membrane protein, Murmansk poxvirus	YP_009408383.1	1.23e-25	43.243	Microtus ochrogaster	C-type lectin domain family 2 member D11-like isoform X2 Microtus ochrogaster	XP_005369282.1	4.55e-34	42.568
MHV_HE	ACZ69589.1	hemagglutinin esterase Porcine torovirus	Porcine torovirus	32.105	5	372	9	379	2.87e-51	188		NC_016996_NS7a	NSP1-1 Wild duck, Rotavirus G-like	QDY92351.1	1.16e-10	48.78	None	None	None	None	None
MHV_HE	CAE01330.1	hemagglutinin-esterase protein Porcine torovirus	Porcine torovirus	31.565	9	372	13	379	3.22e-51	188
MHV_HE	AIU41587.1	hemagglutinin esterase Porcine torovirus	Porcine torovirus	32.768	29	372	36	380	3.98e-51	188
MHV_HE	ADG22606.1	hemagglutinin-esterase protein Porcine torovirus	Porcine torovirus	31.967	23	372	28	377	1.03e-50	187
MHV_HE	ADG22605.1	hemagglutinin-esterase protein Porcine torovirus	Porcine torovirus	31.347	5	372	9	378	1.12e-50	187
MHV_HE	AFZ75473.1	hemagglutinin-esterase protein Porcine torovirus	Porcine torovirus	31.3	9	372	14	380	1.17e-50	187
MHV_HE	YP_008798234.1	hemagglutinin esterase Porcine torovirus	Porcine torovirus	31.3	9	372	13	379	1.29e-50	187
MHV_HE	ACZ71730.1	hemagglutinin esterase Porcine torovirus	Porcine torovirus	30.99	5	372	9	377	1.37e-50	186
MHV_HE	ACZ71732.1	hemagglutinin esterase Porcine torovirus	Porcine torovirus	30.909	4	372	8	377	1.45e-50	186
MHV_HE	ADG22604.1	hemagglutinin-esterase protein Porcine torovirus	Porcine torovirus	30.769	1	372	4	377	3.74e-50	185
MHV_HE	ACO48290.1	hemagglutinin esterase Porcine torovirus	Porcine torovirus	32.095	9	372	13	379	4.68e-50	185
MHV_HE	ACZ71731.1	hemagglutinin esterase Porcine torovirus	Porcine torovirus	31.844	29	372	35	377	5.18e-50	185
MHV_HE	QBJ02093.1	hemagglutinin esterase Porcine torovirus	Porcine torovirus	32.32	29	372	26	372	5.76e-50	183
MHV_HE	BBK20262.1	HE protein Porcine torovirus	Porcine torovirus	32.134	4	372	8	380	4.55e-49	182
MHV_HE	QBJ02121.1	hemagglutinin esterase Porcine torovirus	Porcine torovirus	32.869	29	372	26	368	9.89e-49	181
MHV_HE	SNT95686.1	hemagglutinin esterase Porcine torovirus	Porcine torovirus	31.783	5	372	9	379	1.35e-48	181
MHV_HE	QBJ02015.1	hemagglutinin esterase Porcine torovirus	Porcine torovirus	31.389	29	372	26	369	1.78e-48	180
MHV_HE	ACZ69585.1	hemagglutinin esterase Porcine torovirus	Porcine torovirus	31.25	5	372	9	380	1.99e-48	181
MHV_HE	CAE01329.1	hemagglutinin-esterase protein Porcine torovirus	Porcine torovirus	31.25	5	372	9	380	2.12e-48	180
MHV_HE	QBJ02075.1	hemagglutinin esterase Porcine torovirus	Porcine torovirus	32.873	29	372	26	372	2.14e-48	180
MHV_HE	3I1K_A	Chain A Hemagglutinin-esterase protein	Porcine torovirus	31.844	29	372	12	357	4.25e-48	178
MHV_HE	CAE01331.1	hemagglutinin-esterase protein Porcine torovirus	Porcine torovirus	31.844	29	372	35	377	9.73e-48	179
MHV_HE	ACZ69587.1	hemagglutinin esterase Porcine torovirus	Porcine torovirus	31.169	5	372	9	378	1.05e-47	178
MHV_HE	Q70KP1.1	RecName: Full=Hemagglutinin-esterase; Short=HE protein; AltName: Full=E3 glycoprotein; Flags: Precursor	Porcine torovirus (strain P10)	33.148	29	372	38	383	3.09e-47	178
MHV_HE	CAE01346.1	hemagglutinin-esterase protein Bovine torovirus	Bovine torovirus	32.231	29	372	26	371	5.42e-47	177
MHV_HE	CAE01347.1	hemagglutinin-esterase protein Bovine torovirus	Bovine torovirus	31.956	29	372	26	371	8.67e-47	176
MHV_HE	AYU75159.1	hemagglutinin esterase Bovine torovirus	Bovine torovirus	32.231	29	372	26	371	1.9e-46	175
MHV_HE	QJT73574.1	hemagglutinin esterase Bovine torovirus	Bovine torovirus	32.231	29	372	26	371	2.02e-46	175
MHV_HE	QHN70904.1	hemagglutinin esterase Bovine torovirus	Bovine torovirus	30.168	29	372	26	372	5.4e-45	171
MHV_HE	BAU21414.1	hemagglutinin esterase Bovine torovirus	Bovine torovirus	29.477	29	372	26	372	3.07e-44	169
MHV_HE	AYU75163.1	hemagglutinin esterase Bovine torovirus	Bovine torovirus	29.33	29	372	26	372	1.59e-43	167
MHV_HE	CAE01345.1	hemagglutinin-esterase protein Bovine torovirus	Bovine torovirus	30.028	29	372	26	372	4.17e-43	166
MHV_HE	CAE01348.1	hemagglutinin-esterase protein Bovine torovirus	Bovine torovirus	29.05	29	372	26	372	4.67e-43	166
MHV_HE	CAE01349.1	hemagglutinin-esterase protein Bovine torovirus	Bovine torovirus	29.609	29	372	26	372	5.81e-43	166
MHV_HE	QHN70909.1	hemagglutinin esterase Bovine torovirus	Bovine torovirus	30.028	29	372	26	372	2.08e-42	164
MHV_HE	BAM36717.1	hemagglutinin-esterase protein Bovine torovirus	Bovine torovirus	29.33	29	372	26	372	2.43e-42	164
MHV_HE	BAM36714.1	hemagglutinin-esterase protein Bovine torovirus	Bovine torovirus	29.33	29	372	26	372	3.05e-42	164
MHV_HE	BAU21408.1	hemagglutinin esterase Bovine torovirus	Bovine torovirus	29.201	29	372	26	372	7.07e-42	163
MHV_HE	BAM36713.1	hemagglutinin-esterase protein Bovine torovirus	Bovine torovirus	29.201	29	372	26	372	1.16e-41	162
MHV_HE	BAM36712.1	hemagglutinin-esterase protein Bovine torovirus	Bovine torovirus	29.477	29	372	26	372	1.93e-41	162
MHV_HE	3I26_A	Chain A Hemagglutinin-esterase	Breda virus serotype 1	29.477	29	372	12	358	8.23e-41	159
MHV_HE	CAE01344.1	hemagglutinin-esterase protein Bovine torovirus	Bovine torovirus	29.05	29	372	26	372	8.73e-41	160
MHV_HE	YP_337909.1	hemagglutinin esterase Breda virus	Breda virus	29.477	29	372	26	372	1.31e-40	160
MHV_HE	YP_009380539.1	hemagglutinin esterase Goat torovirus	Goat torovirus	29.201	29	372	26	372	1.84e-40	159
MHV_HE	QBJ04617.1	hemagglutinin-esterase protein Torovirus sp.	Torovirus sp.	30.928	9	372	4	372	3.98e-40	158
MHV_HE	P0C0V9.1	RecName: Full=Hemagglutinin-esterase; Short=HE protein; AltName: Full=E3 glycoprotein; Flags: Precursor	Breda virus serotype 1	29.477	29	372	26	372	8.75e-40	157
MHV_HE	BAG85344.1	hemagglutinin-esterase protein Bovine torovirus	Bovine torovirus	28.977	40	372	1	336	1.96e-39	155
MHV_HE	BAG85342.1	hemagglutinin-esterase protein Bovine torovirus	Bovine torovirus	28.814	40	372	1	336	1.7e-38	152
MHV_HE	BAG85196.1	hemagglutinin-esterase protein Bovine torovirus	Bovine torovirus	28.409	40	372	1	336	6.21e-38	151
MHV_HE	BAG85199.1	hemagglutinin-esterase protein Bovine torovirus	Bovine torovirus	28.653	40	372	1	336	6.96e-38	151
MHV_HE	BAG85198.1	hemagglutinin-esterase protein Bovine torovirus	Bovine torovirus	28.653	40	372	1	336	9.79e-38	150
MHV_HE	BAG85340.1	hemagglutinin-esterase protein Bovine torovirus	Bovine torovirus	28.409	40	372	1	336	1.35e-37	150
MHV_HE	BAG85202.1	hemagglutinin-esterase protein Bovine torovirus	Bovine torovirus	28.653	40	372	1	336	1.53e-37	150
MHV_HE	BAG85200.1	hemagglutinin-esterase protein Bovine torovirus	Bovine torovirus	29.226	40	372	1	336	4.93e-37	148
MHV_HE	BAG85201.1	hemagglutinin-esterase protein Bovine torovirus	Bovine torovirus	29.226	40	372	1	336	9.26e-37	148
MHV_HE	QBJ02043.1	hemagglutinin esterase Porcine torovirus	Porcine torovirus	29.452	29	310	26	303	7.56e-35	141
MHV_HE	AUO38022.1	hemagglutinin-esterase Influenza D virus (D/bovine/France/5920/2014)	Influenza D virus (D/bovine/France/5920/2014)	29.917	19	352	51	399	1.63e-32	141
MHV_HE	ALE66342.1	hemagglutinin-esterase Influenza D virus (D/bovine/Mississippi/C00030P/2014)	Influenza D virus (D/bovine/Mississippi/C00030P/2014)	30.471	19	352	51	399	2.31e-32	140
MHV_HE	QKU36091.1	hemagglutinin-esterase Influenza D virus	Influenza D virus	30.194	19	352	51	399	2.43e-32	140
MHV_HE	QDP14261.1	hemagglutinin-esterase Influenza D virus	Influenza D virus	30.471	19	352	51	399	2.78e-32	140
MHV_HE	AIO11648.1	hemagglutinin-esterase Influenza D virus (D/bovine/Kansas/1-35/2010)	Influenza D virus (D/bovine/Kansas/1-35/2010)	30.471	19	352	51	399	3.18e-32	140
MHV_HE	QKU36043.1	hemagglutinin-esterase Influenza D virus	Influenza D virus	30.194	19	352	51	399	3.21e-32	140
MHV_HE	QDZ58951.1	hemagglutinin-esterase precursor Influenza D virus	Influenza D virus	30.471	19	352	51	399	3.33e-32	140
MHV_HE	QKU36177.1	hemagglutinin-esterase Influenza D virus	Influenza D virus	30.636	33	352	66	399	3.5e-32	140
MHV_HE	QKU36146.1	hemagglutinin-esterase Influenza D virus	Influenza D virus	30.194	19	352	51	399	3.74e-32	140
MHV_HE	QDG00500.1	hemagglutinin-esterase precursor Influenza D virus	Influenza D virus	30.471	19	352	51	399	4.62e-32	140
MHV_HE	AIO11632.1	hemagglutinin-esterase Influenza D virus (D/bovine/Kansas/13-21/2012)	Influenza D virus (D/bovine/Kansas/13-21/2012)	30.22	19	352	51	399	4.62e-32	140
MHV_HE	QKU36154.1	hemagglutinin-esterase Influenza D virus	Influenza D virus	30.194	19	352	51	399	5.87e-32	139
MHV_HE	ALE66335.1	hemagglutinin-esterase Influenza D virus (D/bovine/Mississippi/C00046N/2014)	Influenza D virus (D/bovine/Mississippi/C00046N/2014)	30.194	19	352	51	399	5.87e-32	139
MHV_HE	QDZ58943.1	hemagglutinin-esterase precursor Influenza D virus	Influenza D virus	30.22	19	352	51	399	5.93e-32	139
MHV_HE	QKU35996.1	hemagglutinin-esterase Influenza D virus	Influenza D virus	30.194	19	352	51	399	6.22e-32	139
MHV_HE	AIO11624.1	hemagglutinin-esterase Influenza D virus (D/bovine/Kansas/14-22/2012)	Influenza D virus (D/bovine/Kansas/14-22/2012)	30.194	19	352	51	399	6.41e-32	139
MHV_HE	QDP14269.1	hemagglutinin-esterase Influenza D virus	Influenza D virus	30.471	19	352	42	390	6.59e-32	139
MHV_HE	QDP14277.1	hemagglutinin-esterase Influenza D virus	Influenza D virus	30.194	19	352	48	396	6.62e-32	139
MHV_HE	QDG00514.1	hemagglutinin-esterase precursor Influenza D virus	Influenza D virus	30.194	19	352	4	352	7.12e-32	139
MHV_HE	AZK15924.1	hemagglutinin-esterase Influenza D virus	Influenza D virus	30.194	19	352	51	399	7.4e-32	139
MHV_HE	QDG00495.1	hemagglutinin-esterase precursor Influenza D virus	Influenza D virus	30.194	19	352	51	399	7.4e-32	139
MHV_HE	QDP14340.1	hemagglutinin-esterase Influenza D virus	Influenza D virus	30.194	19	352	51	399	7.4e-32	139
MHV_HE	QKU36067.1	hemagglutinin-esterase Influenza D virus	Influenza D virus	30.495	19	352	51	399	7.69e-32	139
MHV_HE	QDZ58967.1	hemagglutinin-esterase precursor Influenza D virus	Influenza D virus	30.22	19	352	51	399	7.76e-32	139
MHV_HE	QKU36004.1	hemagglutinin-esterase Influenza D virus	Influenza D virus	30.194	19	352	51	399	7.84e-32	139
MHV_HE	ALR82076.1	hemagglutinin-esterase Influenza D virus (D/bovine/Mexico/S7/2015)	Influenza D virus (D/bovine/Mexico/S7/2015)	30.22	19	352	51	399	7.91e-32	139
MHV_HE	QDP14301.1	hemagglutinin-esterase Influenza D virus	Influenza D virus	30.194	19	352	8	356	8.04e-32	138
MHV_HE	QJP22170.1	hemagglutinin-esterase precursor Influenza D virus	Influenza D virus	30.22	19	352	51	399	8.46e-32	139
MHV_HE	QOU08471.1	hemagglutinin-esterase precursor Influenza D virus	Influenza D virus	30.22	19	352	51	399	8.46e-32	139
MHV_HE	QDG00501.1	hemagglutinin-esterase precursor Influenza D virus	Influenza D virus	30.636	33	352	66	399	8.54e-32	139
MHV_HE	QDP14212.1	hemagglutinin-esterase Influenza D virus	Influenza D virus	30.495	19	352	51	399	8.71e-32	139
MHV_HE	AGS48804.1	hemagglutinin-esterase Influenza D virus (D/bovine/Oklahoma/660/2013)	Influenza D virus (D/bovine/Oklahoma/660/2013)	30.22	19	352	51	399	8.71e-32	139
MHV_HE	QKU36138.1	hemagglutinin-esterase Influenza D virus	Influenza D virus	30.194	19	352	51	399	8.79e-32	139
MHV_HE	QOU08472.1	hemagglutinin-esterase precursor Influenza D virus	Influenza D virus	30.22	19	352	51	399	8.79e-32	139
MHV_HE	QOU08474.1	hemagglutinin-esterase precursor Influenza D virus	Influenza D virus	30.22	19	352	51	399	9.23e-32	139
MHV_HE	YP_009449559.1	hemagglutinin-esterase precursor Influenza D virus (D/swine/Oklahoma/1334/2011)	Influenza D virus (D/swine/Oklahoma/1334/2011)	30.495	19	352	51	399	9.31e-32	139
MHV_HE	QDG00502.1	hemagglutinin-esterase precursor Influenza D virus	Influenza D virus	30.194	19	352	42	390	9.32e-32	139
MHV_HE	QDG00513.1	hemagglutinin-esterase precursor Influenza D virus	Influenza D virus	30.194	19	352	42	390	9.39e-32	138
MHV_HE	QKU36193.1	hemagglutinin-esterase Influenza D virus	Influenza D virus	30.22	19	352	51	399	9.4e-32	139
MHV_HE	QDZ58911.1	hemagglutinin-esterase precursor Influenza D virus	Influenza D virus	30.22	19	352	42	390	9.69e-32	138
MHV_HE	QDG00496.1	hemagglutinin-esterase precursor Influenza D virus	Influenza D virus	30.194	19	352	46	394	9.71e-32	138
MHV_HE	QDP14285.1	hemagglutinin-esterase Influenza D virus	Influenza D virus	30.194	19	352	51	399	9.77e-32	139
MHV_HE	ALE66288.1	hemagglutinin-esterase Influenza D virus (D/bovine/Italy/46484/2015)	Influenza D virus (D/bovine/Italy/46484/2015)	30.194	19	352	51	399	9.77e-32	139
MHV_HE	QDG00505.1	hemagglutinin-esterase precursor Influenza D virus	Influenza D virus	30.194	19	352	51	399	9.87e-32	138
MHV_HE	QDZ58887.1	hemagglutinin-esterase precursor Influenza D virus	Influenza D virus	30.22	19	352	51	399	9.87e-32	138
MHV_HE	ALE66284.1	hemagglutinin-esterase Influenza D virus (D/bovine/Italy/1/2014)	Influenza D virus (D/bovine/Italy/1/2014)	30.194	19	352	51	399	9.87e-32	138
MHV_HE	QDZ58919.1	hemagglutinin-esterase precursor Influenza D virus	Influenza D virus	30.22	19	352	51	399	9.96e-32	138
MHV_HE	QKU36059.1	hemagglutinin-esterase Influenza D virus	Influenza D virus	30.22	19	352	51	399	1.01e-31	138
MHV_HE	QKU36035.1	hemagglutinin-esterase Influenza D virus	Influenza D virus	30.22	19	352	51	399	1.04e-31	138
MHV_HE	AYW17080.1	hemagglutinin-esterase precursor Influenza D virus	Influenza D virus	30.194	19	352	51	399	1.14e-31	138
MHV_HE	QDZ58983.1	hemagglutinin-esterase precursor Influenza D virus	Influenza D virus	30.194	19	352	51	399	1.17e-31	138
MHV_HE	QOU08470.1	hemagglutinin-esterase precursor Influenza D virus	Influenza D virus	30.22	19	352	51	399	1.45e-31	138
MHV_HE	AIO11656.1	hemagglutinin-esterase Influenza D virus (D/bovine/Nebraska/9-5/2012)	Influenza D virus (D/bovine/Nebraska/9-5/2012)	30.22	19	352	51	399	1.46e-31	138
MHV_HE	AIC64085.1	hemagglutinin-esterase protein Human torovirus	Human torovirus	31.734	29	291	4	264	1.46e-31	131
MHV_HE	QKU36019.1	hemagglutinin-esterase Influenza D virus	Influenza D virus	30.194	19	352	51	399	1.53e-31	138
MHV_HE	QKU36051.1	hemagglutinin-esterase Influenza D virus	Influenza D virus	30.194	19	352	51	399	1.53e-31	138
MHV_HE	QDG00515.1	hemagglutinin-esterase precursor Influenza D virus	Influenza D virus	30.194	19	352	51	399	1.82e-31	138
MHV_HE	ALE66296.1	hemagglutinin-esterase Influenza D virus (D/swine/Italy/199724-3/2015)	Influenza D virus (D/swine/Italy/199724-3/2015)	30.194	19	352	51	399	1.84e-31	138
MHV_HE	QDZ58888.1	hemagglutinin-esterase precursor Influenza D virus	Influenza D virus	29.917	19	352	51	399	1.88e-31	138
MHV_HE	QKU35980.1	hemagglutinin-esterase Influenza D virus	Influenza D virus	30.22	19	352	51	399	1.97e-31	138
MHV_HE	ALE66340.1	hemagglutinin-esterase Influenza D virus (D/bovine/Mississippi/C00013N/2014)	Influenza D virus (D/bovine/Mississippi/C00013N/2014)	30.22	19	352	51	399	1.97e-31	138
MHV_HE	QDZ58927.1	hemagglutinin-esterase precursor Influenza D virus	Influenza D virus	30.22	19	352	51	399	2.01e-31	138
MHV_HE	5E64_A	Chain A Hemagglutinin-esterase	Influenza D virus (D/swine/Oklahoma/1334/2011)	29.945	19	352	33	381	2.26e-31	135
MHV_HE	AZK15913.1	hemagglutinin-esterase Influenza D virus	Influenza D virus	29.917	19	352	8	356	2.33e-31	137
MHV_HE	AIO11616.1	hemagglutinin-esterase Influenza D virus (D/bovine/Kansas/11-8/2012)	Influenza D virus (D/bovine/Kansas/11-8/2012)	29.945	19	352	51	399	2.53e-31	137
MHV_HE	QLJ57712.1	hemagglutinin-esterase precursor Influenza D virus	Influenza D virus	30.194	19	352	51	399	2.57e-31	137
MHV_HE	QDG00504.1	hemagglutinin-esterase precursor Influenza D virus	Influenza D virus	29.917	19	352	51	399	2.75e-31	137
MHV_HE	QKU35988.1	hemagglutinin-esterase Influenza D virus	Influenza D virus	30.22	19	352	51	399	2.78e-31	137
MHV_HE	QDG00498.1	hemagglutinin-esterase precursor Influenza D virus	Influenza D virus	29.917	19	352	51	399	3.06e-31	137
MHV_HE	QDG00512.1	hemagglutinin-esterase precursor Influenza D virus	Influenza D virus	29.917	19	352	51	399	3.06e-31	137
MHV_HE	QOU08473.1	hemagglutinin-esterase precursor Influenza D virus	Influenza D virus	29.396	19	352	51	399	3.43e-31	137
MHV_HE	AGS48812.1	hemagglutinin-esterase Influenza D virus (D/bovine/Minnesota/628/2013)	Influenza D virus (D/bovine/Minnesota/628/2013)	29.917	19	352	51	399	3.43e-31	137
MHV_HE	QDG00503.1	hemagglutinin-esterase precursor Influenza D virus	Influenza D virus	29.917	19	352	36	384	3.47e-31	137
MHV_HE	AIE52108.1	hemagglutinin-esterase Influenza D virus (D/bovine/Shandong/Y127/2014)	Influenza D virus (D/bovine/Shandong/Y127/2014)	30.194	19	352	51	399	3.63e-31	137
MHV_HE	QJP22163.1	hemagglutinin-esterase precursor Influenza D virus	Influenza D virus	29.945	19	352	51	399	3.68e-31	137
MHV_HE	BBM60897.1	hemagglutinin-esterase Influenza D virus	Influenza D virus	30.748	19	352	51	399	3.89e-31	137
MHV_HE	ALR82078.1	hemagglutinin-esterase Influenza D virus (D/bovine/Mexico/S56/2015)	Influenza D virus (D/bovine/Mexico/S56/2015)	30.22	19	352	51	399	3.96e-31	137
MHV_HE	AGS48797.1	hemagglutinin-esterase Influenza D virus (D/bovine/Minnesota/729/2013)	Influenza D virus (D/bovine/Minnesota/729/2013)	29.917	19	352	51	399	4e-31	137
MHV_HE	AIE52116.1	hemagglutinin-esterase Influenza D virus (D/bovine/Shandong/Y125/2014)	Influenza D virus (D/bovine/Shandong/Y125/2014)	29.945	19	352	51	399	4.24e-31	137
MHV_HE	AON76711.2	hemagglutinin-esterase Influenza D virus (D/swine/Italy/354017/2015)	Influenza D virus (D/swine/Italy/354017/2015)	29.558	19	352	51	399	4.99e-31	136
MHV_HE	AYV96999.1	hemagglutinin-esterase Influenza D virus	Influenza D virus	30.495	19	352	51	399	5.28e-31	136
MHV_HE	QDZ58879.1	hemagglutinin-esterase precursor Influenza D virus	Influenza D virus	30.22	19	352	51	399	5.38e-31	136
MHV_HE	AIC64086.1	hemagglutinin-esterase protein Human torovirus	Human torovirus	31.734	29	291	4	264	7.36e-31	130
MHV_HE	QJP22155.1	hemagglutinin-esterase precursor Influenza D virus	Influenza D virus	30.471	19	352	51	399	7.67e-31	136
MHV_HE	QDG00494.1	hemagglutinin-esterase precursor Influenza D virus	Influenza D virus	29.917	19	352	51	399	7.89e-31	136
MHV_HE	AWM99802.1	hemagglutinin-esterase Influenza D virus	Influenza D virus	29.67	19	352	51	399	7.97e-31	136
MHV_HE	AWM99804.1	hemagglutinin-esterase Influenza D virus	Influenza D virus	29.67	19	352	51	399	7.97e-31	136
MHV_HE	AWM99801.1	hemagglutinin-esterase Influenza D virus	Influenza D virus	29.67	19	352	51	399	8.04e-31	136
MHV_HE	QOU08476.1	hemagglutinin-esterase precursor Influenza D virus	Influenza D virus	29.917	19	352	51	399	8.44e-31	136
MHV_HE	AWM99803.1	hemagglutinin-esterase Influenza D virus	Influenza D virus	29.67	19	352	51	399	8.94e-31	136
MHV_HE	AIE52100.1	hemagglutinin-esterase Influenza D virus (D/bovine/Shandong/Y217/2014)	Influenza D virus (D/bovine/Shandong/Y217/2014)	29.917	19	352	51	399	1.01e-30	136
MHV_HE	AWM99805.1	hemagglutinin-esterase Influenza D virus	Influenza D virus	29.396	19	352	51	399	1.11e-30	136
MHV_HE	AON76695.1	hemagglutinin-esterase Influenza D virus (D/swine/Italy/173287-4/2016)	Influenza D virus (D/swine/Italy/173287-4/2016)	29.917	19	352	51	399	1.45e-30	135
MHV_HE	CEE50066.1	HEF Influenza D virus (D/bovine/France/2986/2012)	Influenza D virus (D/bovine/France/2986/2012)	29.64	19	352	51	399	1.63e-30	135
MHV_HE	QKU36185.1	hemagglutinin-esterase Influenza D virus	Influenza D virus	29.64	19	352	51	399	2.15e-30	135
MHV_HE	QJP22178.1	hemagglutinin-esterase precursor Influenza D virus	Influenza D virus	29.917	19	352	51	399	2.95e-30	134
MHV_HE	BAY00632.1	hemagglutinin-esterase Influenza D virus (D/bovine/Miyazaki/B22/2016)	Influenza D virus (D/bovine/Miyazaki/B22/2016)	29.64	19	352	51	399	3.57e-30	134
MHV_HE	AWM99806.1	hemagglutinin-esterase Influenza D virus	Influenza D virus	29.67	19	352	51	399	4.16e-30	134
MHV_HE	BAV17997.1	hemagglutinin-esterase Influenza D virus (D/bovine/Ibaraki/7768/2016)	Influenza D virus (D/bovine/Ibaraki/7768/2016)	29.64	19	352	51	399	4.24e-30	134
MHV_HE	QKU36106.1	hemagglutinin-esterase Influenza D virus	Influenza D virus	29.64	19	352	51	399	4.32e-30	134
MHV_HE	QKU36130.1	hemagglutinin-esterase Influenza D virus	Influenza D virus	29.64	19	352	51	399	5.33e-30	133
MHV_HE	QDG00509.1	hemagglutinin-esterase precursor Influenza D virus	Influenza D virus	29.64	19	352	51	399	5.59e-30	133
MHV_HE	AON76703.1	hemagglutinin-esterase Influenza D virus (D/swine/Italy/254578/2015)	Influenza D virus (D/swine/Italy/254578/2015)	29.64	19	352	51	399	5.97e-30	133
MHV_HE	AIO11640.1	hemagglutinin-esterase Influenza D virus (D/bovine/Texas/3-13/2011)	Influenza D virus (D/bovine/Texas/3-13/2011)	29.945	19	352	51	399	6.95e-30	133
MHV_HE	BAV18332.1	hemagglutinin-esterase Influenza C virus (C/Taylor/1233/1947)	Influenza C virus (C/Taylor/1233/1947)	28.533	34	376	59	412	7.5e-30	133
MHV_HE	CBW43847.1	haemagglutinin-esterase-fusion protein Influenza C virus (C/JJ/1950)	Influenza C virus (C/JJ/1950)	28.804	34	376	65	418	1.35e-29	132
MHV_HE	QDP14332.1	hemagglutinin-esterase Influenza D virus	Influenza D virus	30.194	19	352	25	373	1.73e-29	132
MHV_HE	AON76687.1	hemagglutinin-esterase Influenza D virus (D/swine/Italy/268344-2/2015)	Influenza D virus (D/swine/Italy/268344-2/2015)	29.64	19	352	51	399	1.75e-29	132
MHV_HE	AST08213.1	hemagglutinin-esterase Influenza C virus (C/Minnesota/05/2015)	Influenza C virus (C/Minnesota/05/2015)	27.614	34	376	56	409	2.41e-29	131
MHV_HE	AIC64084.1	hemagglutinin-esterase protein Human torovirus	Human torovirus	29.861	9	286	14	291	2.97e-29	126
MHV_HE	AST08201.1	hemagglutinin-esterase Influenza C virus (C/Minnesota/01/2014)	Influenza C virus (C/Minnesota/01/2014)	27.346	34	376	56	409	3.24e-29	131
MHV_HE	QDP14293.1	hemagglutinin-esterase Influenza D virus	Influenza D virus	29.48	33	352	66	399	3.54e-29	131
MHV_HE	YP_089655.1	hemagglutinin-esterase-fusion Influenza C virus (C/Ann Arbor/1/50)	Influenza C virus (C/Ann Arbor/1/50)	28.533	34	376	65	418	4.76e-29	131
MHV_HE	AST08217.1	hemagglutinin-esterase Influenza C virus (C/Minnesota/07/2015)	Influenza C virus (C/Minnesota/07/2015)	27.614	34	376	53	406	4.82e-29	131
MHV_HE	AST08205.1	hemagglutinin-esterase Influenza C virus (C/Minnesota/02/2015)	Influenza C virus (C/Minnesota/02/2015)	27.614	34	376	54	407	4.84e-29	131
MHV_HE	BAR12987.1	hemagglutinin-esterase Influenza C virus (C/Yamagata/6/2014)	Influenza C virus (C/Yamagata/6/2014)	27.838	34	376	59	412	5.35e-29	131
MHV_HE	AST08206.1	hemagglutinin-esterase Influenza C virus (C/Minnesota/03/2015)	Influenza C virus (C/Minnesota/03/2015)	27.614	34	376	62	415	5.36e-29	131
MHV_HE	BBE28387.1	hemagglutinin-esterase Influenza C virus (C/Ann Arbor/1/50)	Influenza C virus (C/Ann Arbor/1/50)	28.533	34	376	59	412	5.66e-29	130
MHV_HE	BAA97995.1	hemagglutinin-esterase precursor Influenza C virus	Influenza C virus	28.261	34	376	55	408	5.83e-29	130
MHV_HE	BAV18377.1	hemagglutinin-esterase Influenza C virus (C/Tokyo/1/2014)	Influenza C virus (C/Tokyo/1/2014)	27.838	34	376	59	412	6.22e-29	130
MHV_HE	AST08226.1	hemagglutinin-esterase Influenza C virus (C/Minnesota/10/2015)	Influenza C virus (C/Minnesota/10/2015)	27.614	34	376	65	418	6.32e-29	130
MHV_HE	BAV18352.1	hemagglutinin-esterase Influenza C virus (C/Miyagi/4/2005)	Influenza C virus (C/Miyagi/4/2005)	27.346	34	376	59	412	7.25e-29	130
MHV_HE	AST08214.1	hemagglutinin-esterase Influenza C virus (C/Minnesota/06/2015)	Influenza C virus (C/Minnesota/06/2015)	27.614	34	376	64	417	7.57e-29	130
MHV_HE	BAV18349.1	hemagglutinin-esterase Influenza C virus (C/Yamagata/2/2005)	Influenza C virus (C/Yamagata/2/2005)	27.346	34	376	52	405	7.65e-29	130
MHV_HE	BAV18346.1	hemagglutinin-esterase Influenza C virus (C/Miyagi/25/2004)	Influenza C virus (C/Miyagi/25/2004)	27.346	34	376	51	404	8.38e-29	130
MHV_HE	AST08292.1	hemagglutinin-esterase Influenza C virus (C/Minnesota/33/2015)	Influenza C virus (C/Minnesota/33/2015)	27.027	34	376	65	418	8.49e-29	130
MHV_HE	ALJ78726.1	hemagglutinin-esterase Influenza C virus (C/Scotland/5500/2007)	Influenza C virus (C/Scotland/5500/2007)	27.346	34	376	31	384	8.66e-29	130
MHV_HE	BAV18338.1	hemagglutinin-esterase Influenza C virus (C/Yamagata/5/2002)	Influenza C virus (C/Yamagata/5/2002)	27.346	34	376	51	404	8.71e-29	130
MHV_HE	BAD98310.1	hemagglutinin-esterase precursor Influenza C virus (C/Yamagata/4/89)	Influenza C virus (C/Yamagata/4/89)	26.702	34	376	19	372	9.39e-29	130
MHV_HE	BBP94613.1	hemagglutinin-esterase Influenza C virus	Influenza C virus	27.568	34	376	59	412	9.46e-29	130
MHV_HE	BBP94610.1	hemagglutinin-esterase Influenza C virus	Influenza C virus	27.568	34	376	59	412	9.55e-29	130
MHV_HE	BAV18357.1	hemagglutinin-esterase Influenza C virus (C/Yamagata/13/2006)	Influenza C virus (C/Yamagata/13/2006)	27.078	34	376	59	412	1.02e-28	130
MHV_HE	BAV18333.1	hemagglutinin-esterase Influenza C virus (C/Great Lakes/1167/1954)	Influenza C virus (C/Great Lakes/1167/1954)	28.533	34	376	59	412	1.03e-28	130
MHV_HE	AST08295.1	hemagglutinin-esterase Influenza C virus (C/Minnesota/01/2016)	Influenza C virus (C/Minnesota/01/2016)	27.614	34	376	65	418	1.06e-28	130
MHV_HE	AST08238.1	hemagglutinin-esterase Influenza C virus (C/Minnesota/15/2015)	Influenza C virus (C/Minnesota/15/2015)	27.614	34	376	65	418	1.12e-28	130
MHV_HE	AST08274.1	hemagglutinin-esterase Influenza C virus (C/Minnesota/27/2015)	Influenza C virus (C/Minnesota/27/2015)	27.614	34	376	65	418	1.13e-28	130
MHV_HE	ADK48795.1	hemagglutinin-esterase Influenza C virus (C/Catalonia/1430/2009)	Influenza C virus (C/Catalonia/1430/2009)	27.568	34	376	57	410	1.14e-28	130
MHV_HE	ADK48790.1	hemagglutinin-esterase Influenza C virus (C/Catalonia/1372/2009)	Influenza C virus (C/Catalonia/1372/2009)	27.346	34	376	57	410	1.26e-28	130
MHV_HE	BAR12994.1	hemagglutinin-esterase Influenza C virus (C/Yamagata/33/2014)	Influenza C virus (C/Yamagata/33/2014)	27.568	34	376	59	412	1.26e-28	130
MHV_HE	BAF48374.1	hemagglutinin-esterase Influenza C virus (C/Osaka/2/2004)	Influenza C virus (C/Osaka/2/2004)	27.346	34	376	51	404	1.29e-28	130
MHV_HE	Q9Q9G3.1	RecName: Full=Hemagglutinin-esterase; Short=HE protein; AltName: Full=E3 glycoprotein; Flags: Precursor	Human torovirus	28.045	36	372	33	372	1.29e-28	127
MHV_HE	BAF48370.1	hemagglutinin-esterase Influenza C virus (C/Niigata/1/2004)	Influenza C virus (C/Niigata/1/2004)	27.346	34	376	51	404	1.31e-28	130
MHV_HE	BAV18375.1	hemagglutinin-esterase Influenza C virus (C/Miyagi/5/2014)	Influenza C virus (C/Miyagi/5/2014)	27.568	34	376	59	412	1.32e-28	130
MHV_HE	BAF48368.1	hemagglutinin-esterase Influenza C virus (C/Miyagi/12/2004)	Influenza C virus (C/Miyagi/12/2004)	27.346	34	376	51	404	1.34e-28	130
MHV_HE	BAC54295.1	hemagglutinine-esterase Influenza C virus (C/Miyagi/9/96)	Influenza C virus (C/Miyagi/9/96)	27.346	34	376	51	404	1.39e-28	129
MHV_HE	BAP16233.1	hemagglutinin-esterase Influenza C virus (C/Yamagata/7/2002)	Influenza C virus (C/Yamagata/7/2002)	27.346	34	376	51	404	1.39e-28	129
MHV_HE	BAA97996.1	hemagglutinin-esterase precursor Influenza C virus	Influenza C virus	27.838	34	376	55	408	1.4e-28	129
MHV_HE	BAQ56265.1	hemagglutinin-esterase Influenza C virus (C/Leyte/2/2011)	Influenza C virus (C/Leyte/2/2011)	27.568	34	376	51	404	1.4e-28	129
MHV_HE	BAV18342.1	hemagglutinin-esterase Influenza C virus (C/Miyagi/28/2002)	Influenza C virus (C/Miyagi/28/2002)	27.346	34	376	51	404	1.4e-28	129
MHV_HE	BAD36938.1	hemagglurinin-esterase Influenza C virus (C/Hiroshima/250/2000)	Influenza C virus (C/Hiroshima/250/2000)	27.346	34	376	51	404	1.41e-28	129
MHV_HE	ALJ78729.1	hemagglutinin-esterase Influenza C virus (C/Scotland/7383/2007)	Influenza C virus (C/Scotland/7383/2007)	27.346	34	376	31	384	1.44e-28	129
MHV_HE	ACV33290.1	hemagglutinin-esterase Influenza C virus (C/Singapore/DSO-070203/2006)	Influenza C virus (C/Singapore/DSO-070203/2006)	27.346	34	376	59	412	1.46e-28	129
MHV_HE	BAC54290.1	hemagglutinine-esterase Influenza C virus (C/Miyagi/5/91)	Influenza C virus (C/Miyagi/5/91)	26.44	34	376	51	404	1.47e-28	129
MHV_HE	AFM08993.1	hemagglutinin-esterase Influenza C virus (C/Alberta/3087/2011)	Influenza C virus (C/Alberta/3087/2011)	27.346	34	376	45	398	1.56e-28	129
MHV_HE	BAA06095.1	hemagglutinin esterase Influenza C virus (C/Aichi/1/81)	Influenza C virus (C/Aichi/1/81)	26.44	34	376	57	410	1.6e-28	129
MHV_HE	BAA06094.1	hemagglutinin esterase Influenza C virus (C/Yamagata/9/88)	Influenza C virus (C/Yamagata/9/88)	26.44	34	376	59	412	1.6e-28	129
MHV_HE	BAQ56281.1	hemagglutinin-esterase Influenza C virus (C/Leyte/3/2013)	Influenza C virus (C/Leyte/3/2013)	27.568	34	376	51	404	1.65e-28	129
MHV_HE	AST08262.1	hemagglutinin-esterase Influenza C virus (C/Minnesota/25/2015)	Influenza C virus (C/Minnesota/25/2015)	27.614	34	376	65	418	1.65e-28	129
MHV_HE	AIT16762.1	hemagglutinin-esterase precursor Influenza C virus (C/Victoria/2/2012)	Influenza C virus (C/Victoria/2/2012)	27.568	34	376	65	418	1.67e-28	129
MHV_HE	ACV33293.1	hemagglutinin-esterase Influenza C virus (C/Singapore/DSO-050530/2006)	Influenza C virus (C/Singapore/DSO-050530/2006)	27.346	34	376	62	415	1.68e-28	129
MHV_HE	AAW73083.1	hemagglutinin-esterase-fusion protein Influenza C virus (C/Johannesburg/1/66)	Influenza C virus (C/Johannesburg/1/66)	27.838	34	376	65	418	1.71e-28	129
MHV_HE	CAL69520.1	hemagglutinin-esterase-fusion glycoprotein precursor Influenza C virus (C/Johannesburg/1/66)	Influenza C virus (C/Johannesburg/1/66)	27.838	34	376	65	418	1.75e-28	129
MHV_HE	AIT17102.1	hemagglutinin-esterase Influenza C virus (C/India/P135047/2013)	Influenza C virus (C/India/P135047/2013)	27.688	34	376	65	418	1.76e-28	129
MHV_HE	AST08202.1	hemagglutinin-esterase Influenza C virus (C/Minnesota/01/2015)	Influenza C virus (C/Minnesota/01/2015)	27.346	34	376	58	411	1.78e-28	129
MHV_HE	AST08225.1	hemagglutinin-esterase Influenza C virus (C/Minnesota/09/2015)	Influenza C virus (C/Minnesota/09/2015)	27.568	34	376	65	418	1.79e-28	129
MHV_HE	BAR12988.1	hemagglutinin-esterase Influenza C virus (C/Yamagata/13/2014)	Influenza C virus (C/Yamagata/13/2014)	27.346	34	376	59	412	1.79e-28	129
MHV_HE	BAR12991.1	hemagglutinin-esterase Influenza C virus (C/Yamagata/16/2014)	Influenza C virus (C/Yamagata/16/2014)	27.346	34	376	59	412	1.79e-28	129
MHV_HE	BAQ56264.1	hemagglutinin-esterase Influenza C virus (C/Leyte/1/2011)	Influenza C virus (C/Leyte/1/2011)	27.568	34	376	51	404	1.86e-28	129
MHV_HE	BAD98309.1	hemagglutinin-esterase precursor Influenza C virus (C/Miyagi/2/93)	Influenza C virus (C/Miyagi/2/93)	26.596	34	376	58	410	1.91e-28	129
MHV_HE	BAC54289.1	hemagglutinine-esterase Influenza C virus (C/Miyagi/1/90)	Influenza C virus (C/Miyagi/1/90)	26.44	34	376	51	404	1.92e-28	129
MHV_HE	BAC54288.1	hemagglutinine-esterase Influenza C virus (C/Yamagata/1/86)	Influenza C virus (C/Yamagata/1/86)	26.44	34	376	51	404	1.92e-28	129
MHV_HE	BAA97998.1	hemagglutinin-esterase precursor Influenza C virus	Influenza C virus	26.44	34	376	59	412	1.93e-28	129
MHV_HE	BAA97999.1	hemagglutinin-esterase precursor Influenza C virus	Influenza C virus	26.44	34	376	59	412	1.93e-28	129
MHV_HE	ACV33292.1	hemagglutinin-esterase Influenza C virus (C/Singapore/DSO-070193/2006)	Influenza C virus (C/Singapore/DSO-070193/2006)	27.346	34	376	63	416	1.96e-28	129
MHV_HE	BAQ56282.1	hemagglutinin-esterase Influenza C virus (C/Palawan/1/2013)	Influenza C virus (C/Palawan/1/2013)	27.568	34	376	51	404	1.97e-28	129
MHV_HE	AYV97000.1	hemagglutinin-esterase Influenza C virus	Influenza C virus	27.568	34	376	39	392	2.09e-28	129
MHV_HE	BAB84725.1	hemagglutinin-esterase Influenza C virus (C/Miyagi/1/93)	Influenza C virus (C/Miyagi/1/93)	26.596	34	376	51	403	2.18e-28	129
MHV_HE	BAV18343.1	hemagglutinin-esterase Influenza C virus (C/Miyagi/31/2002)	Influenza C virus (C/Miyagi/31/2002)	27.346	34	376	51	404	2.21e-28	129
MHV_HE	BAQ56279.1	hemagglutinin-esterase Influenza C virus (C/Leyte/1/2013)	Influenza C virus (C/Leyte/1/2013)	27.568	34	376	51	404	2.25e-28	129
MHV_HE	5E5W_A	Chain A Hemagglutinin-esterase	Influenza D virus (D/swine/Oklahoma/1334/2011)	29.121	19	352	33	381	2.32e-28	126
MHV_HE	AST08268.1	hemagglutinin-esterase Influenza C virus (C/Minnesota/03/2014)	Influenza C virus (C/Minnesota/03/2014)	27.346	34	376	65	418	2.34e-28	129
MHV_HE	BAA09760.1	hemagglutinin-esterase Influenza C virus (C/Yamagata/3/88)	Influenza C virus (C/Yamagata/3/88)	27.224	34	376	19	372	2.35e-28	128
MHV_HE	BAA06093.1	hemagglutinin esterase Influenza C virus (C/Yamagata/8/88)	Influenza C virus (C/Yamagata/8/88)	27.441	34	383	59	420	2.38e-28	129
MHV_HE	ADK48786.1	hemagglutinin-esterase Influenza C virus (C/Catalonia/1824/2009)	Influenza C virus (C/Catalonia/1824/2009)	27.346	34	376	57	410	2.45e-28	129
MHV_HE	BAA09756.1	hemagglutinin-esterase Influenza C virus (C/Aomori/74)	Influenza C virus (C/Aomori/74)	27.078	34	376	19	372	2.49e-28	128
MHV_HE	ADK48796.1	hemagglutinin-esterase Influenza C virus (C/Catalonia/1457/2009)	Influenza C virus (C/Catalonia/1457/2009)	27.346	34	376	57	410	2.64e-28	128
MHV_HE	BAD98958.1	hemagglutinine esterase Influenza C virus (C/Miyagi/2/92)	Influenza C virus (C/Miyagi/2/92)	27.493	34	376	54	407	2.68e-28	128
MHV_HE	P87691.1	RecName: Full=Hemagglutinin-esterase-fusion glycoprotein; Short=HEF; Contains: RecName: Full=Hemagglutinin-esterase-fusion glycoprotein chain 1; Short=HEF1; Contains: RecName: Full=Hemagglutinin-esterase-fusion glycoprotein chain 2; Short=HEF2; Flags: Precursor	Influenza C virus (C/Yamagata/4/88)	27.441	34	383	58	419	2.68e-28	128
MHV_HE	BAV18373.1	hemagglutinin-esterase Influenza C virus (C/Fukuoka/1/2012)	Influenza C virus (C/Fukuoka/1/2012)	27.297	34	376	59	412	2.74e-28	128
MHV_HE	ALJ78730.1	hemagglutinin-esterase Influenza C virus (C/Scotland/7482/2007)	Influenza C virus (C/Scotland/7482/2007)	27.568	34	376	31	384	2.79e-28	128
MHV_HE	QBA17711.1	hemagglutinin-esterase Influenza C virus	Influenza C virus	27.346	34	376	30	383	2.8e-28	128
MHV_HE	BAA06092.1	hemagglutinin esterase Influenza C virus (C/Yamagata/7/88)	Influenza C virus (C/Yamagata/7/88)	27.224	34	376	56	409	2.81e-28	128
MHV_HE	ADK48787.1	hemagglutinin-esterase Influenza C virus (C/Catalonia/1754/2009)	Influenza C virus (C/Catalonia/1754/2009)	27.346	34	376	57	410	2.9e-28	128
MHV_HE	BAV18354.1	hemagglutinin-esterase Influenza C virus (C/Fukuoka/2/2006)	Influenza C virus (C/Fukuoka/2/2006)	27.346	34	376	52	405	2.93e-28	128
MHV_HE	BBP94607.1	hemagglutinin-esterase Influenza C virus	Influenza C virus	27.297	34	376	59	412	3.01e-28	128
MHV_HE	BAP16236.1	hemagglutinin-esterase Influenza C virus (C/Yamagata/4/2012)	Influenza C virus (C/Yamagata/4/2012)	27.346	34	376	59	412	3.01e-28	128
MHV_HE	BAF48369.1	hemagglutinin-esterase Influenza C virus (C/Miyagi/42/2004)	Influenza C virus (C/Miyagi/42/2004)	27.346	34	376	51	404	3.03e-28	128
MHV_HE	AFM08995.1	hemagglutinin-esterase Influenza C virus (C/Alberta/4753/2011)	Influenza C virus (C/Alberta/4753/2011)	27.346	34	376	45	398	3.04e-28	128
MHV_HE	BAA09757.1	hemagglutinin-esterase Influenza C virus (C/Kanagawa/1/76)	Influenza C virus (C/Kanagawa/1/76)	27.078	34	376	19	372	3.07e-28	128
MHV_HE	BAE93473.1	hemagglutinin-esterase Influenza C virus (C/Miyagi/3/92)	Influenza C virus (C/Miyagi/3/92)	27.493	34	376	51	404	3.11e-28	128
MHV_HE	ABW80901.1	hemagglutinin-esterase Influenza C virus (C/Caen/LE2/2006)	Influenza C virus (C/Caen/LE2/2006)	27.297	34	376	51	404	3.26e-28	128
MHV_HE	QDZ58903.1	hemagglutinin-esterase precursor Influenza D virus	Influenza D virus	29.396	19	352	28	376	3.46e-28	128
MHV_HE	BAV18340.1	hemagglutinin-esterase Influenza C virus (C/Miyagi/11/2002)	Influenza C virus (C/Miyagi/11/2002)	27.346	34	376	51	404	3.49e-28	128
MHV_HE	BAV18351.1	hemagglutinin-esterase Influenza C virus (C/Miyagi/2/2005)	Influenza C virus (C/Miyagi/2/2005)	27.346	34	376	52	405	3.5e-28	128
MHV_HE	BAB84727.1	hemagglutinin-esterase Influenza C virus (C/Miyagi/4/93)	Influenza C virus (C/Miyagi/4/93)	26.703	34	376	51	403	3.68e-28	128
MHV_HE	AIT17111.1	hemagglutinin-esterase Influenza C virus (C/India/P121719/2012)	Influenza C virus (C/India/P121719/2012)	27.568	34	376	45	398	3.78e-28	128
MHV_HE	ABW80898.1	hemagglutinin-esterase Influenza C virus (C/Caen/MA5/2005)	Influenza C virus (C/Caen/MA5/2005)	27.297	34	376	51	404	3.8e-28	128
MHV_HE	BAV18345.1	hemagglutinin-esterase Influenza C virus (C/Yamagata/26/2004)	Influenza C virus (C/Yamagata/26/2004)	26.862	34	376	59	411	3.84e-28	128
MHV_HE	BAB84728.1	hemagglutinin-esterase Influenza C virus (C/Miyagi/6/93)	Influenza C virus (C/Miyagi/6/93)	26.862	34	376	51	403	3.86e-28	128
MHV_HE	BAA88402.1	HE Influenza C virus (C/Yamagata/5/92)	Influenza C virus (C/Yamagata/5/92)	26.703	34	376	51	403	3.93e-28	128
MHV_HE	BBE28389.1	hemagglutinin-esterase Influenza C virus	Influenza C virus	27.297	34	376	59	412	4.04e-28	128
MHV_HE	AST08209.1	hemagglutinin-esterase Influenza C virus (C/Minnesota/04/2015)	Influenza C virus (C/Minnesota/04/2015)	27.297	34	376	59	412	4.24e-28	128
MHV_HE	P17005.1	RecName: Full=Hemagglutinin-esterase-fusion glycoprotein; Short=HEF; Contains: RecName: Full=Hemagglutinin-esterase-fusion glycoprotein chain 1; Short=HEF1; Contains: RecName: Full=Hemagglutinin-esterase-fusion glycoprotein chain 2; Short=HEF2; Flags: Precursor	Influenza C virus (C/Nara/82)	27.586	34	376	51	404	4.26e-28	128
MHV_HE	BAA98002.1	hemagglutinin-esterase precursor Influenza C virus	Influenza C virus	27.297	34	376	60	413	4.46e-28	128
MHV_HE	BAF48372.1	hemagglutinin-esterase Influenza C virus (C/Saitama/1/2004)	Influenza C virus (C/Saitama/1/2004)	26.862	34	376	51	403	4.62e-28	128
MHV_HE	BAC54291.1	hemagglutinine-esterase Influenza C virus (C/Miyagi/7/91)	Influenza C virus (C/Miyagi/7/91)	26.44	34	376	51	404	4.64e-28	128
MHV_HE	BBA85743.1	hemagglutinin-esterase-fusion Influenza C virus (C/Iwate/1/2016)	Influenza C virus (C/Iwate/1/2016)	27.297	34	376	63	416	4.87e-28	128
MHV_HE	BAV18335.1	hemagglutinin-esterase Influenza C virus (C/Mississippi/80)	Influenza C virus (C/Mississippi/80)	26.862	34	376	59	411	4.91e-28	128
MHV_HE	Q67387.1	RecName: Full=Hemagglutinin-esterase-fusion glycoprotein; Short=HEF; Contains: RecName: Full=Hemagglutinin-esterase-fusion glycoprotein chain 1; Short=HEF1; Contains: RecName: Full=Hemagglutinin-esterase-fusion glycoprotein chain 2; Short=HEF2; Flags: Precursor	Influenza C virus (C/Nara/2/85)	27.224	34	376	58	411	5.01e-28	128
MHV_HE	BAE93476.1	hemagglutinin-esterase Influenza C virus (C/Yamagata/20/2004)	Influenza C virus (C/Yamagata/20/2004)	27.346	34	376	51	404	5.01e-28	128
MHV_HE	ADK48794.1	hemagglutinin-esterase Influenza C virus (C/Catalonia/1318/2009)	Influenza C virus (C/Catalonia/1318/2009)	27.297	34	376	57	410	5.23e-28	128
MHV_HE	QBA17729.1	hemagglutinin-esterase Influenza C virus	Influenza C virus	27.346	34	376	42	395	5.49e-28	127
MHV_HE	AWK48714.1	hemagglutinin-esterase Influenza C virus	Influenza C virus	27.128	34	376	59	411	5.61e-28	128
MHV_HE	AST08222.1	hemagglutinin-esterase Influenza C virus (C/Minnesota/08/2015)	Influenza C virus (C/Minnesota/08/2015)	27.297	34	376	65	418	5.66e-28	128
MHV_HE	BAB84731.1	hemagglutinin-esterase Influenza C virus (C/Miyagi/2/94)	Influenza C virus (C/Miyagi/2/94)	26.862	34	376	51	403	5.69e-28	128
MHV_HE	AST08252.1	hemagglutinin-esterase Influenza C virus (C/Minnesota/21/2015)	Influenza C virus (C/Minnesota/21/2015)	27.297	34	376	65	418	5.93e-28	128
MHV_HE	AST08241.1	hemagglutinin-esterase Influenza C virus (C/Minnesota/16/2015)	Influenza C virus (C/Minnesota/16/2015)	27.297	34	376	65	418	5.99e-28	128
MHV_HE	BAB84729.1	hemagglutinin-esterase Influenza C virus (C/Miyagi/7/93)	Influenza C virus (C/Miyagi/7/93)	26.862	34	376	51	403	6.08e-28	128
MHV_HE	BAD36922.1	hemagglurinin-esterase Influenza C virus (C/Yamagata/3/2000)	Influenza C virus (C/Yamagata/3/2000)	26.862	34	376	51	403	6.08e-28	128
MHV_HE	BAB84722.1	hemagglutinin-esterase Influenza C virus (C/Miyagi/4/96)	Influenza C virus (C/Miyagi/4/96)	26.862	34	376	51	403	6.14e-28	128
MHV_HE	BAB84723.1	hemagglutinin-esterase Influenza C virus (C/Miyagi/7/96)	Influenza C virus (C/Miyagi/7/96)	26.862	34	376	51	403	6.14e-28	128
MHV_HE	BAA98001.1	hemagglutinin-esterase precursor Influenza C virus	Influenza C virus	26.862	34	376	56	408	6.15e-28	128
MHV_HE	BAV18348.1	hemagglutinin-esterase Influenza C virus (C/Yamagata/1/2005)	Influenza C virus (C/Yamagata/1/2005)	27.297	34	376	59	412	6.31e-28	128
MHV_HE	BAD36935.1	hemagglurinin-esterase Influenza C virus (C/Hiroshima/246/2000)	Influenza C virus (C/Hiroshima/246/2000)	27.346	34	376	51	404	6.47e-28	127
MHV_HE	BAC54292.1	hemagglutinine-esterase Influenza C virus (C/Miyagi/5/93)	Influenza C virus (C/Miyagi/5/93)	27.297	34	376	51	404	6.53e-28	127
MHV_HE	BAD89486.1	hemagglutinin-esterase Influenza C virus (C/Aichi/1/99)	Influenza C virus (C/Aichi/1/99)	27.297	34	376	51	404	6.72e-28	127
MHV_HE	BBP94614.1	hemagglutinin-esterase Influenza C virus	Influenza C virus	27.297	34	376	59	412	6.87e-28	127
MHV_HE	AYV97001.1	hemagglutinin-esterase Influenza C virus	Influenza C virus	27.297	34	376	39	392	6.88e-28	127
MHV_HE	BAB84724.1	hemagglutinin-esterase Influenza C virus (C/Miyagi/8/96)	Influenza C virus (C/Miyagi/8/96)	26.862	34	376	51	403	6.88e-28	127
MHV_HE	BAV18350.1	hemagglutinin-esterase Influenza C virus (C/Yamagata/3/2005)	Influenza C virus (C/Yamagata/3/2005)	27.297	34	376	52	405	7.35e-28	127
MHV_HE	BAA09758.1	hemagglutinin-esterase Influenza C virus (C/Miyagi/77)	Influenza C virus (C/Miyagi/77)	27.078	34	376	19	372	7.4e-28	127
MHV_HE	BAF48367.1	hemagglutinin-esterase Influenza C virus (C/Yamagata/27/2004)	Influenza C virus (C/Yamagata/27/2004)	27.297	34	376	51	404	7.46e-28	127
MHV_HE	BBE28394.1	hemagglutinin-esterase Influenza C virus	Influenza C virus	27.568	34	376	59	412	7.77e-28	127
MHV_HE	BAD98959.1	hemagglutinine esterase Influenza C virus (C/Miyagi/3/91)	Influenza C virus (C/Miyagi/3/91)	27.224	34	376	54	407	8.3e-28	127
MHV_HE	BAV18337.1	hemagglutinin-esterase Influenza C virus (C/England/892/1983)	Influenza C virus (C/England/892/1983)	27.224	34	376	59	412	8.31e-28	127
MHV_HE	BAA06096.1	hemagglutinin esterase Influenza C virus (C/Yamagata/26/81)	Influenza C virus (C/Yamagata/26/81)	27.224	34	376	59	412	8.31e-28	127
MHV_HE	BAP16230.1	hemagglutinin-esterase Influenza C virus (C/Yamagata/7/81)	Influenza C virus (C/Yamagata/7/81)	27.224	34	376	59	412	9.13e-28	127
MHV_HE	BAA23376.1	hemagglutinin esterase Influenza C virus (C/Yamagata/10/89)	Influenza C virus (C/Yamagata/10/89)	27.224	34	376	59	412	9.31e-28	127
MHV_HE	AST08242.1	hemagglutinin-esterase Influenza C virus (C/Minnesota/17/2015)	Influenza C virus (C/Minnesota/17/2015)	27.297	34	376	65	418	9.79e-28	127
MHV_HE	AST08256.1	hemagglutinin-esterase Influenza C virus (C/Minnesota/23/2015)	Influenza C virus (C/Minnesota/23/2015)	27.297	34	376	65	418	9.79e-28	127
MHV_HE	ABW80894.1	hemagglutinin-esterase Influenza C virus (C/Caen/ME1/2005)	Influenza C virus (C/Caen/ME1/2005)	27.027	34	376	51	404	9.84e-28	126
MHV_HE	YP_009362479.1	hypothetical protein Ranid herpesvirus 3	Ranid herpesvirus 3	27.39	24	383	50	414	1.1e-27	127
MHV_HE	BBA85752.1	hemagglutinin-esterase-fusion Influenza C virus (C/Iwate/2/2016)	Influenza C virus (C/Iwate/2/2016)	27.297	34	376	63	416	1.11e-27	127
MHV_HE	BAA09754.1	hemagglutinin-esterase Influenza C virus (C/Yamagata/64)	Influenza C virus (C/Yamagata/64)	27.224	34	376	19	372	1.15e-27	126
MHV_HE	BAA97997.1	hemagglutinin-esterase precursor Influenza C virus	Influenza C virus	26.005	34	376	51	404	1.18e-27	126
MHV_HE	BAC54287.1	hemagglutinine-esterase Influenza C virus (C/Shizuoka/79)	Influenza C virus (C/Shizuoka/79)	27.224	34	376	51	404	1.2e-27	126
MHV_HE	AFM08994.1	hemagglutinin-esterase Influenza C virus (C/Alberta/3502/2011)	Influenza C virus (C/Alberta/3502/2011)	27.717	34	376	45	398	1.28e-27	126
MHV_HE	QBA17720.1	hemagglutinin-esterase Influenza C virus	Influenza C virus	27.297	34	376	38	391	1.29e-27	126
MHV_HE	BAP16235.1	hemagglutinin-esterase Influenza C virus (C/Yamagata/2/2010)	Influenza C virus (C/Yamagata/2/2010)	27.027	34	376	59	412	1.36e-27	126
MHV_HE	BAP16237.1	hemagglutinin-esterase Influenza C virus (C/Yamagata/29/2012)	Influenza C virus (C/Yamagata/29/2012)	27.027	34	376	59	412	1.51e-27	126
MHV_HE	ADK48793.1	hemagglutinin-esterase Influenza C virus (C/Catalonia/1284/2009)	Influenza C virus (C/Catalonia/1284/2009)	27.027	34	376	57	410	1.52e-27	126
MHV_HE	BAV18353.1	hemagglutinin-esterase Influenza C virus (C/Fukuoka/1/2005)	Influenza C virus (C/Fukuoka/1/2005)	27.027	34	376	59	412	1.55e-27	126
MHV_HE	BAV18363.1	hemagglutinin-esterase Influenza C virus (C/Yamagata/16/2008)	Influenza C virus (C/Yamagata/16/2008)	27.027	34	376	59	412	1.55e-27	126
MHV_HE	BAV18336.1	hemagglutinin-esterase Influenza C virus (C/pig/Beijing/115/81)	Influenza C virus (C/pig/Beijing/115/81)	26.685	34	376	59	412	1.61e-27	126
MHV_HE	P07971.1	RecName: Full=Hemagglutinin-esterase-fusion glycoprotein; Short=HEF; Contains: RecName: Full=Hemagglutinin-esterase-fusion glycoprotein chain 1; Short=HEF1; Contains: RecName: Full=Hemagglutinin-esterase-fusion glycoprotein chain 2; Short=HEF2; Flags: Precursor	Influenza C virus (C/Great Lakes/1167/1954)	27.989	34	376	52	405	1.72e-27	126
MHV_HE	AST08253.1	hemagglutinin-esterase Influenza C virus (C/Minnesota/22/2015)	Influenza C virus (C/Minnesota/22/2015)	27.027	34	376	65	418	1.83e-27	126
MHV_HE	BAN82489.1	hemagglutinin-esterase Influenza C virus (C/Mie/180/2012)	Influenza C virus (C/Mie/180/2012)	27.027	34	376	51	404	1.89e-27	126
MHV_HE	BBP94597.1	hemagglutinin-esterase Influenza C virus	Influenza C virus	27.027	34	376	59	412	1.96e-27	126
MHV_HE	P07975.1	RecName: Full=Hemagglutinin-esterase-fusion glycoprotein; Short=HEF; Contains: RecName: Full=Hemagglutinin-esterase-fusion glycoprotein chain 1; Short=HEF1; Contains: RecName: Full=Hemagglutinin-esterase-fusion glycoprotein chain 2; Short=HEF2; Flags: Precursor	Influenza C virus (C/Johannesburg/1/66)	27.177	34	376	65	418	1.97e-27	126
MHV_HE	P17004.1	RecName: Full=Hemagglutinin-esterase-fusion glycoprotein; Short=HEF; Contains: RecName: Full=Hemagglutinin-esterase-fusion glycoprotein chain 1; Short=HEF1; Contains: RecName: Full=Hemagglutinin-esterase-fusion glycoprotein chain 2; Short=HEF2; Flags: Precursor	Influenza C virus (C/Kyoto/41/82)	27.586	34	376	51	404	2e-27	126
MHV_HE	ALJ78727.1	hemagglutinin-esterase Influenza C virus (C/Scotland/6855/2007)	Influenza C virus (C/Scotland/6855/2007)	27.027	34	376	31	384	2.09e-27	126
MHV_HE	P17003.1	RecName: Full=Hemagglutinin-esterase-fusion glycoprotein; Short=HEF; Contains: RecName: Full=Hemagglutinin-esterase-fusion glycoprotein chain 1; Short=HEF1; Contains: RecName: Full=Hemagglutinin-esterase-fusion glycoprotein chain 2; Short=HEF2; Flags: Precursor	Influenza C virus (C/Hyogo/1/83)	27.586	34	376	51	404	2.2e-27	126
MHV_HE	BAF48365.1	hemagglutinin-esterase Influenza C virus (C/Yamagata/3/2004)	Influenza C virus (C/Yamagata/3/2004)	27.346	34	376	51	404	2.44e-27	126
MHV_HE	BAN82485.1	hemagglutinin-esterase Influenza C virus (C/Mie/204/2012)	Influenza C virus (C/Mie/204/2012)	27.027	34	376	51	404	2.66e-27	125
MHV_HE	ABW80892.1	hemagglutinin-esterase Influenza C virus (C/Caen/BO1/2004)	Influenza C virus (C/Caen/BO1/2004)	27.177	34	383	51	412	2.91e-27	125
MHV_HE	ACV33291.1	hemagglutinin-esterase Influenza C virus (C/Singapore/DSO-070170/2006)	Influenza C virus (C/Singapore/DSO-070170/2006)	27.078	34	376	58	411	3.05e-27	125
MHV_HE	ADK48789.1	hemagglutinin-esterase Influenza C virus (C/Catalonia/2072/2009)	Influenza C virus (C/Catalonia/2072/2009)	27.078	34	376	57	410	3.54e-27	125
MHV_HE	AKQ44084.1	hemagglutinin-esterase Influenza C virus (C/India/P119564/2011)	Influenza C virus (C/India/P119564/2011)	27.027	34	376	51	404	3.56e-27	125
MHV_HE	P03465.1	RecName: Full=Hemagglutinin-esterase-fusion glycoprotein; Short=HEF; Contains: RecName: Full=Hemagglutinin-esterase-fusion glycoprotein chain 1; Short=HEF1; Contains: RecName: Full=Hemagglutinin-esterase-fusion glycoprotein chain 2; Short=HEF2; Flags: Precursor	Influenza C virus (C/California/78)	26.685	34	376	65	417	3.73e-27	125
MHV_HE	BAC54293.1	hemagglutinine-esterase Influenza C virus (C/Miyagi/2/96)	Influenza C virus (C/Miyagi/2/96)	26.954	34	376	51	404	3.91e-27	125
MHV_HE	ALJ78728.1	hemagglutinin-esterase Influenza C virus (C/Scotland/7274/2007)	Influenza C virus (C/Scotland/7274/2007)	26.757	34	376	31	384	3.99e-27	125
MHV_HE	BBE28393.1	hemagglutinin-esterase Influenza C virus	Influenza C virus	27.297	34	376	59	412	4.14e-27	125
MHV_HE	AST08259.1	hemagglutinin-esterase Influenza C virus (C/Minnesota/24/2015)	Influenza C virus (C/Minnesota/24/2015)	27.027	34	376	65	418	4.23e-27	125
MHV_HE	BAA09759.1	hemagglutinin-esterase Influenza C virus (C/Kyoto/1/79)	Influenza C virus (C/Kyoto/1/79)	26.415	34	376	19	372	4.31e-27	125
MHV_HE	BAC54299.1	hemagglutinine-esterase Influenza C virus (C/Miyagi/1/99)	Influenza C virus (C/Miyagi/1/99)	26.954	34	376	51	404	5.71e-27	125
MHV_HE	BAD36927.1	hemagglurinin-esterase Influenza C virus (C/Miyagi/4/2000)	Influenza C virus (C/Miyagi/4/2000)	26.954	34	376	51	404	5.71e-27	125
MHV_HE	BBE28388.1	hemagglutinin-esterase Influenza C virus (C/Yamagata/15/2004)	Influenza C virus (C/Yamagata/15/2004)	26.954	34	376	59	412	5.99e-27	125
MHV_HE	BAB84716.1	hemagglutinin-esterase Influenza C virus (C/Yamagata/8/96)	Influenza C virus (C/Yamagata/8/96)	26.954	34	376	51	404	6.15e-27	125
MHV_HE	BAB84721.1	hemagglutinin-esterase Influenza C virus (C/Yamagata/13/98)	Influenza C virus (C/Yamagata/13/98)	26.954	34	376	51	404	6.96e-27	125
MHV_HE	BAC54296.1	hemagglutinine-esterase Influenza C virus (C/Miyagi/1/97)	Influenza C virus (C/Miyagi/1/97)	26.954	34	376	51	404	8.17e-27	124
MHV_HE	P07970.1	RecName: Full=Hemagglutinin-esterase-fusion glycoprotein; Short=HEF; Contains: RecName: Full=Hemagglutinin-esterase-fusion glycoprotein chain 1; Short=HEF1; Contains: RecName: Full=Hemagglutinin-esterase-fusion glycoprotein chain 2; Short=HEF2; Flags: Precursor	Influenza C virus (C/Mississippi/80)	26.596	34	376	52	404	8.9e-27	124
MHV_HE	BAA98003.1	hemagglutinin-esterase precursor Influenza C virus	Influenza C virus	27.027	34	376	58	411	9.21e-27	124
MHV_HE	P07966.1	RecName: Full=Hemagglutinin-esterase-fusion glycoprotein; Short=HEF; Contains: RecName: Full=Hemagglutinin-esterase-fusion glycoprotein chain 1; Short=HEF1; Contains: RecName: Full=Hemagglutinin-esterase-fusion glycoprotein chain 2; Short=HEF2; Flags: Precursor	Influenza C virus (C/PIG/Beijing/439/1982)	26.415	34	376	52	405	9.63e-27	124
MHV_HE	BAF48376.1	hemagglutinin-esterase Influenza C virus (C/Fukuoka/2/2004)	Influenza C virus (C/Fukuoka/2/2004)	26.954	34	376	51	404	1.02e-26	124
MHV_HE	P07974.1	RecName: Full=Hemagglutinin-esterase-fusion glycoprotein; Short=HEF; Contains: RecName: Full=Hemagglutinin-esterase-fusion glycoprotein chain 1; Short=HEF1; Contains: RecName: Full=Hemagglutinin-esterase-fusion glycoprotein chain 2; Short=HEF2; Flags: Precursor	Influenza C virus (C/Taylor/1233/1947)	27.717	34	376	52	405	1.03e-26	124
MHV_HE	1FLC_A	Chain A Haemagglutinin-esterase-fusion Glycoprotein	Influenza C virus (C/Johannesburg/1/66)	27.177	34	376	51	404	1.13e-26	122
MHV_HE	BAB84717.1	hemagglutinin-esterase Influenza C virus (C/Yamagata/9/96)	Influenza C virus (C/Yamagata/9/96)	26.954	34	376	51	404	1.25e-26	124
MHV_HE	P07973.1	RecName: Full=Hemagglutinin-esterase-fusion glycoprotein; Short=HEF; Contains: RecName: Full=Hemagglutinin-esterase-fusion glycoprotein chain 1; Short=HEF1; Contains: RecName: Full=Hemagglutinin-esterase-fusion glycoprotein chain 2; Short=HEF2; Flags: Precursor	Influenza C virus (C/England/892/1983)	26.685	34	376	52	405	1.5e-26	123
MHV_HE	BAB84718.1	hemagglutinin-esterase Influenza C virus (C/Yamagata/20/96)	Influenza C virus (C/Yamagata/20/96)	26.954	34	376	51	404	1.79e-26	123
MHV_HE	BAD98960.1	hemagglutinine esterase Influenza C virus (C/Miyagi/9/91)	Influenza C virus (C/Miyagi/9/91)	26.954	34	376	62	415	1.98e-26	123
MHV_HE	AFM08992.1	hemagglutinin-esterase Influenza C virus (C/Alberta/2921/2011)	Influenza C virus (C/Alberta/2921/2011)	27.078	34	376	45	398	2.76e-26	122
MHV_HE	BAB84715.1	hemagglutinin-esterase Influenza C virus (C/Yamagata/3/96)	Influenza C virus (C/Yamagata/3/96)	26.954	34	376	51	404	2.81e-26	123
MHV_HE	BAD36937.1	hemagglurinin-esterase Influenza C virus (C/Hiroshima/248/2000)	Influenza C virus (C/Hiroshima/248/2000)	26.954	34	376	51	404	2.95e-26	123
MHV_HE	P07967.1	RecName: Full=Hemagglutinin-esterase-fusion glycoprotein; Short=HEF; Contains: RecName: Full=Hemagglutinin-esterase-fusion glycoprotein chain 1; Short=HEF1; Contains: RecName: Full=Hemagglutinin-esterase-fusion glycoprotein chain 2; Short=HEF2; Flags: Precursor	Influenza C virus (C/pig/Beijing/115/81)	26.146	34	376	52	405	3.04e-26	123
MHV_HE	P07968.1	RecName: Full=Hemagglutinin-esterase-fusion glycoprotein; Short=HEF; Contains: RecName: Full=Hemagglutinin-esterase-fusion glycoprotein chain 1; Short=HEF1; Contains: RecName: Full=Hemagglutinin-esterase-fusion glycoprotein chain 2; Short=HEF2; Flags: Precursor	Influenza C virus (C/pig/Beijing/10/1981)	26.146	34	376	52	405	3.19e-26	122
MHV_HE	AFV71345.1	hemagglutinin-esterase Influenza C virus (C/Eastern India/1202/2011)	Influenza C virus (C/Eastern India/1202/2011)	27.778	34	383	58	419	5.01e-26	122
MHV_HE	P68761.1	RecName: Full=Hemagglutinin-esterase-fusion glycoprotein; Short=HEF; Contains: RecName: Full=Hemagglutinin-esterase-fusion glycoprotein chain 1; Short=HEF1; Contains: RecName: Full=Hemagglutinin-esterase-fusion glycoprotein chain 2; Short=HEF2; Flags: Precursor	Influenza C virus (C/Yamagata/10/1981)	27.717	34	376	52	405	5.06e-26	122
MHV_HE	BAA98000.1	hemagglutinin-esterase precursor Influenza C virus	Influenza C virus	26.954	34	376	55	408	5.35e-26	122
MHV_HE	BAA09755.1	hemagglutinin-esterase Influenza C virus (C/Sapporo/71)	Influenza C virus (C/Sapporo/71)	26.685	34	376	19	372	1.45e-25	120
MHV_HE	QBA17738.1	hemagglutinin-esterase Influenza C virus	Influenza C virus	27.796	88	376	43	346	1.72e-25	120
MHV_HE	AET50443.1	hemagglutinin-esterase Influenza C virus (C/Melbourne/2/2011)	Influenza C virus (C/Melbourne/2/2011)	27.193	34	352	65	392	2.55e-25	117
MHV_HE	QDP14324.1	hemagglutinin-esterase Influenza D virus	Influenza D virus	30.037	103	352	132	399	1.69e-22	111
MHV_HE	QOE76822.1	hemagglutinin-esterase Cane toad influenza-like virus	Cane toad influenza-like virus	27.132	30	383	62	426	6.77e-20	104
MHV_HE	ECR7029698.1	hypothetical protein F2B31_23435 partial	Salmonella enterica	33.918	192	352	71	240	3.96e-19	97.7
MHV_HE	QFR50584.1	hemagglutinin-esterase Influenza D virus	Influenza D virus	33.333	192	352	12	181	4.29e-19	96.5
MHV_HE	QJP22186.1	hemagglutinin-esterase precursor Influenza D virus	Influenza D virus	33.136	197	352	1	165	1.1e-18	99.2
MHV_HE	QBJ02084.1	hemagglutinin esterase Porcine torovirus	Porcine torovirus	35.57	29	172	26	166	1.27e-18	94.2
MHV_HE	ARX80123.1	hemagglutinin-esterase Influenza D virus (D/bovine/Ireland/007780/2014)	Influenza D virus (D/bovine/Ireland/007780/2014)	33.333	192	352	9	178	1.83e-18	94.2
MHV_HE	QDG00497.1	hemagglutinin-esterase precursor Influenza D virus	Influenza D virus	33.333	192	352	3	172	2.47e-18	94.2
MHV_HE	QDP14309.1	hemagglutinin-esterase Influenza D virus	Influenza D virus	33.333	192	352	30	199	4.38e-18	97.7
MHV_HE	ARX80125.1	hemagglutinin-esterase Influenza D virus (D/bovine/Ireland/037157/2015)	Influenza D virus (D/bovine/Ireland/037157/2015)	33.333	192	352	9	178	4.64e-18	93.4
MHV_HE	ARX80126.1	hemagglutinin-esterase Influenza D virus (D/bovine/Ireland/010807/2016)	Influenza D virus (D/bovine/Ireland/010807/2016)	33.333	192	352	9	178	6.44e-18	93
MHV_HE	ARX80124.1	hemagglutinin-esterase Influenza D virus (D/bovine/Ireland/082301/2014)	Influenza D virus (D/bovine/Ireland/082301/2014)	32.749	192	352	9	178	1.82e-17	91.9
MHV_HE	QDZ58959.1	hemagglutinin-esterase precursor Influenza D virus	Influenza D virus	28.328	88	352	22	304	3.9e-16	92.3
MHV_HE	AYC21706.1	hemagglutinin-esterase Influenza D virus	Influenza D virus	38.938	242	352	15	126	1.43e-15	86.1
MHV_HE	AVM87398.1	fusion protein Wenling hoplichthys paramyxovirus	Wenling hoplichthys paramyxovirus	28.571	69	340	93	377	1.47e-14	87.7
MHV_HE	BAN82486.1	hemagglutinin-esterase Influenza C virus (C/Mie/67/2012)	Influenza C virus (C/Mie/67/2012)	25.497	34	312	51	338	1.43e-13	83.4
MHV_HE	BAN82461.1	hemagglutinin-esterase Influenza C virus (C/Mie/186/2012)	Influenza C virus (C/Mie/186/2012)	25.497	34	312	51	338	1.54e-13	83
MHV_HE	BAN82482.1	hemagglutinin-esterase Influenza C virus (C/Mie/199/2012egg)	Influenza C virus (C/Mie/199/2012egg)	25.338	34	307	51	332	1.68e-13	83
MHV_HE	BAN82483.1	hemagglutinin-esterase Influenza C virus (C/Mie/193/2012)	Influenza C virus (C/Mie/193/2012)	25.338	34	307	51	332	1.72e-13	83
MHV_HE	ACL34399.1	hemagglutinin-esterase protein Porcine torovirus	Porcine torovirus	27.568	58	225	11	187	1.86e-13	80
MHV_HE	ACL34404.1	hemagglutinin-esterase protein Porcine torovirus	Porcine torovirus	27.374	58	225	11	181	1.88e-13	80
MHV_HE	QOE76799.1	hemagglutinin-esterase Ornate chorus frog influenza-like virus	Ornate chorus frog influenza-like virus	24.217	30	355	102	433	3.76e-13	83.4
MHV_HE	YP_009362455.1	hypothetical protein Ranid herpesvirus 3	Ranid herpesvirus 3	24.634	21	379	55	441	8.48e-13	82.3
MHV_HE	ACL34398.1	hemagglutinin-esterase protein Porcine torovirus	Porcine torovirus	27.027	58	225	11	187	8.79e-13	78
MHV_HE	AFM78658.1	hemagglutinin-esterase Influenza C virus (C/Milan/1130/2010)	Influenza C virus (C/Milan/1130/2010)	25.26	34	300	48	322	5.74e-12	78
MHV_HE	ACL34400.1	hemagglutinin-esterase protein Porcine torovirus	Porcine torovirus	27.778	58	225	11	182	1.27e-11	74.9
MHV_HE	ACL34403.1	hemagglutinin-esterase protein Porcine torovirus	Porcine torovirus	27.933	58	225	11	184	1.6e-11	74.6
MHV_HE	BAN82487.1	hemagglutinin-esterase Influenza C virus (C/Mie/198/2012)	Influenza C virus (C/Mie/198/2012)	25	34	299	51	324	2.34e-11	76.5
MHV_HE	BAM36716.1	hemagglutinin-esterase protein Bovine torovirus	Bovine torovirus	29.286	29	165	26	159	3.59e-11	72.6
MHV_HE	BAP39316.1	hemagglutinin-esterase Influenza C virus (C/Mie/188/2012)	Influenza C virus (C/Mie/188/2012)	25.087	34	298	51	323	3.76e-11	75.7
MHV_HE	AFM78655.1	hemagglutinin-esterase Influenza C virus (C/Milan/128/2009)	Influenza C virus (C/Milan/128/2009)	24.913	34	297	48	319	4.78e-11	75.3
MHV_HE	AFM78656.1	hemagglutinin-esterase Influenza C virus (C/Milan/550/2008)	Influenza C virus (C/Milan/550/2008)	24.913	34	297	48	319	7.9e-11	74.6
MHV_HE	AFM78657.1	hemagglutinin-esterase Influenza C virus (C/Milan/1101/2009)	Influenza C virus (C/Milan/1101/2009)	24.825	34	297	48	319	9.25e-11	74.6
MHV_HE	P31964.1	RecName: Full=Truncated non-functional hemagglutinin-esterase homolog	Berne virus	37.234	284	372	5	96	8.47e-10	68
MHV_HE	AVX29509.1	hemagglutinin-esterase Influenza C virus	Influenza C virus	25.325	184	331	8	140	6.55e-08	62.6
MHV_HE	AVX29510.1	hemagglutinin-esterase Influenza C virus	Influenza C virus	25.325	184	331	8	140	1.17e-07	61.8
MHV_HE	AVX29508.1	hemagglutinin-esterase Influenza C virus	Influenza C virus	24.026	184	331	8	140	4.93e-07	60.3
MHV_HE	BAN82480.1	hemagglutinin-esterase Influenza C virus (C/Mie/275/2012)	Influenza C virus (C/Mie/275/2012)	24.335	34	274	51	300	5.26e-07	63
MHV_HE	AVX29506.1	hemagglutinin-esterase Influenza C virus	Influenza C virus	27.083	197	331	2	144	5.8e-07	60.3
MHV_HE	AEV21630.1	hemagglutinin-esterase Influenza C virus (C/Melbourne/1/2011)	Influenza C virus (C/Melbourne/1/2011)	24.837	184	330	6	137	8.83e-07	59.5
MHV_HE	APY25454.1	hemagglutinin-esterase Influenza D virus (D/bovine/Guangdong/LG2/2016)	Influenza D virus (D/bovine/Guangdong/LG2/2016)	26.984	192	306	44	165	1.03e-06	59.9
MHV_HE	AVX29507.1	hemagglutinin-esterase Influenza C virus	Influenza C virus	24.026	184	331	8	140	1.12e-06	59.1
MHV_HE	APY25447.1	hemagglutinin-esterase Influenza D virus (D/swine/Guangdong/YS1/2016)	Influenza D virus (D/swine/Guangdong/YS1/2016)	26.984	192	306	44	165	1.37e-06	59.5
MHV_HE	APY25458.1	hemagglutinin-esterase Influenza D virus (D/bovine/Guangdong/QQ4/2016)	Influenza D virus (D/bovine/Guangdong/QQ4/2016)	26.984	192	306	44	165	1.82e-06	59.1
MHV_HE	AYV97002.1	hemagglutinin-esterase Influenza C virus	Influenza C virus	33.333	276	383	3	113	1.96e-06	61.5
MHV_HE	APY25459.1	hemagglutinin-esterase Influenza D virus (D/bovine/Guangdong/QQ7/2016)	Influenza D virus (D/bovine/Guangdong/QQ7/2016)	26.984	192	306	44	165	1.96e-06	59.1
MHV_HE	APY25449.1	hemagglutinin-esterase Influenza D virus (D/swine/Guangdong/P8/2016)	Influenza D virus (D/swine/Guangdong/P8/2016)	26.984	192	306	44	165	2.1e-06	59.1
MHV_HE	APY25460.1	hemagglutinin-esterase Influenza D virus (D/bovine/Guangdong/QQ12/2016)	Influenza D virus (D/bovine/Guangdong/QQ12/2016)	26.984	192	306	44	165	2.47e-06	58.8
MHV_HE	APY25448.1	hemagglutinin-esterase Influenza D virus (D/swine/Guangdong/YS2/2016)	Influenza D virus (D/swine/Guangdong/YS2/2016)	26.984	192	306	44	165	2.51e-06	58.8
MHV_HE	BAC21092.1	hemagglutinin-esterase Influenza C virus (C/Hiroshima/246/2000)	Influenza C virus (C/Hiroshima/246/2000)	28.319	222	328	22	133	0.000378	51.8
MHV_HE	BAC21093.1	hemagglutinin-esterase Influenza C virus (C/Hiroshima/247/2000)	Influenza C virus (C/Hiroshima/247/2000)	26.549	222	328	22	133	0.001	50.7
MHV_NS2	SNT95682.1	polyprotein 1ab Porcine torovirus	Porcine torovirus	32.653	2	197	4248	4420	2.35e-28	125
MHV_NS2	SNT95683.1	replicase Porcine torovirus	Porcine torovirus	32.99	2	195	4248	4418	5.11e-28	124
MHV_NS2	QBJ02088.1	polyprotein 1a Porcine torovirus	Porcine torovirus	32.99	2	195	213	383	5.56e-28	121
MHV_NS2	QBJ02116.1	polyprotein 1a Porcine torovirus	Porcine torovirus	32.99	2	195	230	400	5.56e-28	121
MHV_NS2	QBJ02037.1	polyprotein 1a Porcine torovirus	Porcine torovirus	32.99	2	195	1269	1439	7.26e-28	124
MHV_NS2	CAA36600.1	unnamed protein product Berne virus	Berne virus	32.474	2	195	182	351	7.42e-28	120
MHV_NS2	QBJ02036.1	polyprotein 1ab Porcine torovirus	Porcine torovirus	33.508	2	192	1269	1436	1.53e-27	123
MHV_NS2	AIU41584.1	replicase Porcine torovirus	Porcine torovirus	32.99	2	195	4247	4417	2.95e-27	122
MHV_NS2	BBK20259.1	nonstructural protein Porcine torovirus	Porcine torovirus	32.99	2	195	4248	4418	3.93e-27	122
MHV_NS2	AIU41583.1	polyprotein 1ab Porcine torovirus	Porcine torovirus	33.508	2	192	4247	4414	5.58e-27	121
MHV_NS2	QBJ02065.1	polyprotein 1a Porcine torovirus	Porcine torovirus	32.99	2	195	2964	3134	5.81e-27	121
MHV_NS2	BBK20258.1	nonstructural protein Porcine torovirus	Porcine torovirus	33.508	2	192	4248	4415	7.72e-27	121
MHV_NS2	QBJ02011.1	polyprotein 1a Porcine torovirus	Porcine torovirus	32.474	2	195	2061	2231	1.05e-26	120
MHV_NS2	QBJ02064.1	polyprotein 1ab Porcine torovirus	Porcine torovirus	33.508	2	192	2964	3131	1.26e-26	120
MHV_NS2	YP_008798231.1	replicase Porcine torovirus	Porcine torovirus	32.99	2	195	4247	4417	1.26e-26	120
MHV_NS2	QBJ02087.1	polyprotein 1ab Porcine torovirus	Porcine torovirus	33.508	2	192	213	380	1.62e-26	119
MHV_NS2	YP_009380535.1	polyprotein 1ab Goat torovirus	Goat torovirus	31.373	2	194	4274	4454	1.66e-26	120
MHV_NS2	YP_009665195.1	replicase polyprotein 1a Equine torovirus	Equine torovirus	32.474	2	195	4400	4569	1.85e-26	120
MHV_NS2	BAU21411.1	replicase Bovine torovirus	Bovine torovirus	32.474	2	195	4243	4413	1.91e-26	120
MHV_NS2	YP_009380536.1	polyprotein 1a Goat torovirus	Goat torovirus	32.474	2	195	4274	4444	2.17e-26	120
MHV_NS2	AWV66923.1	polyprotein 1ab Berne virus	Berne virus	33.516	2	183	4400	4557	2.5e-26	120
MHV_NS2	P0C6V7.1	RecName: Full=Replicase polyprotein 1ab; Short=pp1ab; AltName: Full=ORF1ab polyprotein; Contains: RecName: Full=Non-structural protein 1; Short=nsp1; Contains: RecName: Full=Non-structural protein 2; Short=nsp2; Contains: RecName: Full=3C-like serine proteinase; Short=3CLSP; AltName: Full=M-PRO; AltName: Full=nsp3; AltName: Full=p27; Contains: RecName: Full=Non-structural protein 4; Short=nsp4; C…	Berne virus	33.516	2	183	4400	4557	2.5e-26	120
MHV_NS2	YP_008798230.1	polyprotein 1ab Porcine torovirus	Porcine torovirus	33.508	2	192	4247	4414	2.74e-26	119
MHV_NS2	QBJ02115.1	polyprotein 1ab Porcine torovirus	Porcine torovirus	33.508	2	192	230	397	2.89e-26	119
MHV_NS2	QBJ02010.1	polyprotein 1ab Porcine torovirus	Porcine torovirus	32.984	2	192	2061	2228	3.59e-26	119
MHV_NS2	BAU21410.1	polyprotein Bovine torovirus	Bovine torovirus	32.984	2	192	4243	4410	3.72e-26	119
MHV_NS2	QBK95467.1	polyprotein 1a Porcine torovirus	Porcine torovirus	33.505	2	195	4237	4407	3.95e-26	119
MHV_NS2	QHN70906.1	replicase Bovine torovirus	Bovine torovirus	32.474	2	195	4247	4417	4.96e-26	118
MHV_NS2	QHN70901.1	replicase Bovine torovirus	Bovine torovirus	32.474	2	195	4247	4417	5.21e-26	118
MHV_NS2	QBK95466.1	polyprotein 1ab Porcine torovirus	Porcine torovirus	34.031	2	192	4237	4404	7.53e-26	118
MHV_NS2	BAU21405.1	replicase Bovine torovirus	Bovine torovirus	31.443	2	195	4246	4416	8.55e-26	118
MHV_NS2	QBJ04613.1	polyprotein Torovirus sp.	Torovirus sp.	32.474	2	195	4275	4445	1.06e-25	118
MHV_NS2	BAU21404.1	polyprotein Bovine torovirus	Bovine torovirus	31.937	2	192	4246	4413	1.68e-25	117
MHV_NS2	YP_337905.2	polyprotein 1ab Breda virus	Breda virus	30.882	2	194	4275	4455	3.46e-25	116
MHV_NS2	P0C6V8.1	RecName: Full=Replicase polyprotein 1ab; Short=pp1ab; AltName: Full=ORF1ab polyprotein; Contains: RecName: Full=Non-structural protein 1; Short=nsp1; AltName: Full=Papain-like proteinase; Short=PL-PRO; Contains: RecName: Full=Non-structural protein 2; Short=nsp2; Contains: RecName: Full=3C-like serine proteinase; Short=3CLSP; AltName: Full=M-PRO; AltName: Full=nsp3; AltName: Full=p27; Contains: R…	Breda virus serotype 1	30.882	2	194	4275	4455	3.49e-25	116
MHV_NS2	QJT73571.1	replicase Bovine torovirus	Bovine torovirus	31.959	2	195	4248	4418	3.85e-25	116
MHV_NS2	YP_337906.1	replicase Breda virus	Breda virus	31.959	2	195	4275	4445	5.53e-25	115
MHV_NS2	QJT73570.1	polyprotein Bovine torovirus	Bovine torovirus	32.461	2	192	4248	4415	7.84e-25	115
MHV_NS2	QBJ02071.1	polyprotein 1a Porcine torovirus	Porcine torovirus	32.237	44	195	2	136	8.31e-23	101
MHV_NS2	QBJ02070.1	polyprotein 1ab Porcine torovirus	Porcine torovirus	32.886	44	192	2	133	3.54e-19	98.9
MHV_NS2	XP_028579254.1	A-kinase anchoring protein 7 isoform X1 Podarcis muralis	Podarcis muralis	23.611	7	198	171	379	1.14e-05	58
MHV_NS2	XP_032999674.1	A-kinase anchoring protein 7 isoform X3 Lacerta agilis	Lacerta agilis	23.611	7	198	51	259	1.62e-05	57.3
MHV_NS2	XP_034964890.1	A-kinase anchoring protein 7 isoform X1 Zootoca vivipara	Zootoca vivipara	22.43	7	198	51	259	2.74e-05	56.9
MHV_NS2	XP_028579258.1	A-kinase anchoring protein 7 isoform X4 Podarcis muralis	Podarcis muralis	24.057	7	194	171	375	5.92e-05	56.1
MHV_NS2	EHB17385.1	A-kinase anchor protein 7 isoform gamma Heterocephalus glaber	Heterocephalus glaber	20.379	8	198	31	238	0.000111	54.6
MHV_NS2	XP_004846042.2	A-kinase anchor protein 7 isoform X1 Heterocephalus glaber	Heterocephalus glaber	20.379	8	198	64	271	0.000118	55
MHV_NS2	XP_004609097.1	PREDICTED: A-kinase anchor protein 7 isoform gamma isoform X1 Sorex araneus	Sorex araneus	20.283	8	198	59	266	0.00012	55
MHV_NS2	XP_028579255.1	A-kinase anchoring protein 7 isoform X2 Podarcis muralis	Podarcis muralis	24.402	7	191	171	372	0.000125	55
MHV_NS2	XP_034964894.1	A-kinase anchoring protein 7 isoform X2 Zootoca vivipara	Zootoca vivipara	23.223	7	195	51	256	0.000134	54.6
MHV_NS2	XP_032999672.1	A-kinase anchoring protein 7 isoform X1 Lacerta agilis	Lacerta agilis	24.413	7	195	51	256	0.000167	54.2
MHV_NS2	XP_028579256.1	A-kinase anchoring protein 7 isoform X3 Podarcis muralis	Podarcis muralis	23.474	7	195	171	376	0.000236	54.2
MHV_NS2	XP_030412159.1	A-kinase anchoring protein 7 isoform X1 Gopherus evgoodei	Gopherus evgoodei	18.455	7	218	172	399	0.000576	53
MHV_NS2	XP_032656685.1	A-kinase anchoring protein 7 isoform X6 Chelonoidis abingdonii	Chelonoidis abingdonii	20.259	7	218	172	399	0.00059	53
MHV_NS2	XP_030412160.1	A-kinase anchoring protein 7 isoform X2 Gopherus evgoodei	Gopherus evgoodei	18.455	7	218	172	399	0.000628	53
MHV_NS2	XP_032999673.1	A-kinase anchoring protein 7 isoform X2 Lacerta agilis	Lacerta agilis	23.474	7	195	51	256	0.000669	52.3
MHV_NS2	XP_034964896.1	A-kinase anchoring protein 7 isoform X4 Zootoca vivipara	Zootoca vivipara	22.275	7	195	51	256	0.000714	52.3
MHV_NS2	QBJ01949.1	polyprotein 1a Porcine torovirus	Porcine torovirus	28.736	109	195	1	75	0.001	48.4
MN690608_NS10	XP_020068049.1	uridine kinase Cyberlindnera jadinii NRRL Y-1542	Cyberlindnera jadinii NRRL Y-1542	35.545	2	205	61	265	1.87e-30	127
MN690608_NS10	CEP22938.1	URK1 Cyberlindnera jadinii	Cyberlindnera jadinii	35.545	2	205	61	265	2.18e-30	127
MN690608_NS10	ODM15807.1	hypothetical protein SI65_08647 Aspergillus cristatus	Aspergillus cristatus	36	5	202	28	224	2.91e-30	126
MN690608_NS10	KLO17148.1	armadillo/beta-catenin/plakoglobin Schizopora paradoxa	Schizopora paradoxa	36.318	4	202	78	276	4.32e-30	127
MN690608_NS10	EYE93933.1	putative uridine kinase Aspergillus ruber CBS 135680	Aspergillus ruber CBS 135680	35.5	5	202	28	224	5.44e-30	125
MN690608_NS10	XP_022404840.1	hypothetical protein ASPGLDRAFT_165033 Aspergillus glaucus CBS 516.65	Aspergillus glaucus CBS 516.65	36	5	202	28	224	1.52e-29	124
MN690608_NS10	EIF48801.1	uridine kinase Brettanomyces bruxellensis AWRI1499	Brettanomyces bruxellensis AWRI1499	33.981	3	205	34	236	1.53e-29	124
MN690608_NS10	OGR95054.1	hypothetical protein A2016_08415 Elusimicrobia bacterium GWF2_62_30	Elusimicrobia bacterium GWF2_62_30	36.364	4	202	9	213	1.76e-29	118
MN690608_NS10	HAB79285.1	uridine kinase	Glaciecola sp.	34.804	2	202	14	214	1.78e-29	119
MN690608_NS10	CBY11888.1	unnamed protein product Oikopleura dioica	Oikopleura dioica	33.816	2	205	15	221	1.87e-29	120
MN690608_NS10	XP_020547125.1	uridine kinase-like protein 5 Sesamum indicum	Sesamum indicum	36.408	3	205	33	233	2.03e-29	124
MN690608_NS10	VUG18651.1	URK1 Brettanomyces bruxellensis	Brettanomyces bruxellensis	33.981	3	205	34	236	2.25e-29	124
MN690608_NS10	KAF6015558.1	hypothetical protein HII12_000717 Brettanomyces bruxellensis	Brettanomyces bruxellensis	33.981	3	205	34	236	2.32e-29	124
MN690608_NS10	HAQ48228.1	uridine kinase	Glaciecola sp.	34.804	2	202	14	214	2.32e-29	118
MN690608_NS10	QOU19806.1	hypothetical protein BRETT_003960 Brettanomyces bruxellensis	Brettanomyces bruxellensis	33.981	3	205	34	236	2.37e-29	124
MN690608_NS10	KAF6012511.1	hypothetical protein HII13_001562 Brettanomyces bruxellensis	Brettanomyces bruxellensis	33.981	3	205	34	236	2.49e-29	124
MN690608_NS10	VDM70454.1	unnamed protein product Strongylus vulgaris	Strongylus vulgaris	34.742	2	206	22	226	3.67e-29	118
MN690608_NS10	XP_010555927.1	PREDICTED: uridine kinase-like protein 5 isoform X2 Tarenaya hassleriana	Tarenaya hassleriana	35.749	2	205	34	235	6.31e-29	122
MN690608_NS10	OCB89937.1	armadillo/beta-catenin/plakoglobin Sanghuangporus baumii	Sanghuangporus baumii	36.715	4	202	63	261	7.31e-29	123
MN690608_NS10	XP_019059495.1	PREDICTED: uridine kinase-like protein 5 isoform X1 Tarenaya hassleriana	Tarenaya hassleriana	35.749	2	205	34	235	8.08e-29	122
MN690608_NS10	TYI86477.1	hypothetical protein E1A91_D04G067000v1 Gossypium mustelinum	Gossypium mustelinum	35.468	2	201	29	226	8.43e-29	120
MN690608_NS10	WP_158823207.1	uridine kinase Granulicella sp. S156	Granulicella sp. S156	37.949	2	189	15	197	9.64e-29	117
MN690608_NS10	MBA0814432.1	hypothetical protein Gohar_020264 partial	Gossypium harknessii	35.468	2	201	29	226	9.8e-29	119
MN690608_NS10	WP_058462012.1	uridine kinase Legionella adelaidensis	Legionella adelaidensis	35.938	1	186	1	182	1.04e-28	117
MN690608_NS10	SCU83024.1	LAMI_0C01728g1_1 Lachancea mirantina	Lachancea mirantina	35.749	3	205	48	251	1.17e-28	122
MN690608_NS10	KAB2034158.1	hypothetical protein ES319_D04G065600v1 Gossypium barbadense	Gossypium barbadense	35.468	2	201	29	226	1.48e-28	119
MN690608_NS10	KIO15106.1	hypothetical protein M404DRAFT_991805 Pisolithus tinctorius Marx 270	Pisolithus tinctorius Marx 270	34.328	4	202	46	244	1.95e-28	121
MN690608_NS10	XP_021298924.1	uridine kinase-like protein 5 Herrania umbratica	Herrania umbratica	35.266	2	205	33	234	1.98e-28	121
MN690608_NS10	RCI09007.1	hypothetical protein L249_4941 Ophiocordyceps polyrhachis-furcata BCC 54312	Ophiocordyceps polyrhachis-furcata BCC 54312	35.784	5	205	25	225	2.04e-28	121
MN690608_NS10	EOY02564.1	Uridine kinase-like 5 Theobroma cacao	Theobroma cacao	35.749	2	205	33	234	2.22e-28	121
MN690608_NS10	XP_020589498.1	uridine kinase-like protein 1 chloroplastic isoform X1 Phalaenopsis equestris	Phalaenopsis equestris	35.577	2	205	59	261	2.24e-28	121
MN690608_NS10	PPD66867.1	hypothetical protein GOBAR_DD36254 Gossypium barbadense	Gossypium barbadense	35.468	2	201	29	226	2.28e-28	121
MN690608_NS10	HAM35721.1	uridine kinase	Elusimicrobia bacterium	37.433	2	186	9	192	2.33e-28	116
MN690608_NS10	MSV34742.1	uridine kinase	Bryobacterales bacterium	38.22	1	187	1	181	2.43e-28	115
MN690608_NS10	TFK94024.1	armadillo/beta-catenin/plakoglobin Polyporus arcularius HHB13444	Polyporus arcularius HHB13444	35.323	4	202	73	271	2.96e-28	121
MN690608_NS10	MBE5887877.1	uridine kinase	Lachnospiraceae bacterium	34.783	1	205	1	201	3.13e-28	115
MN690608_NS10	XP_022750476.1	uridine kinase-like protein 1 chloroplastic isoform X1 Durio zibethinus	Durio zibethinus	36.058	2	205	44	246	3.88e-28	120
MN690608_NS10	MBE6074685.1	uridine kinase	Selenomonas ruminantium	36.715	1	205	1	201	3.94e-28	115
MN690608_NS10	WP_173372633.1	uridine kinase Selenomonas ruminantium	Selenomonas ruminantium	36.715	1	205	1	201	3.94e-28	115
MN690608_NS10	MBA0872799.1	hypothetical protein Goshw_020972	Gossypium schwendimanii	35.468	2	201	29	226	3.99e-28	120
MN690608_NS10	XP_016712258.1	PREDICTED: uridine kinase-like protein 5 Gossypium hirsutum	Gossypium hirsutum	35.468	2	201	29	226	4.16e-28	120
MN690608_NS10	XP_017613422.1	PREDICTED: uridine kinase-like protein 5 Gossypium arboreum	Gossypium arboreum	35.468	2	201	29	226	4.2e-28	120
MN690608_NS10	XP_012458460.1	PREDICTED: uridine kinase-like protein 5 Gossypium raimondii	Gossypium raimondii	35.468	2	201	29	226	4.2e-28	120
MN690608_NS10	XP_007031638.2	PREDICTED: uridine kinase-like protein 5 Theobroma cacao	Theobroma cacao	35.266	2	205	33	234	4.35e-28	120
MN690608_NS10	XP_037142492.1	uncharacterized protein HG535_0A07060 Zygotorulaspora mrakii	Zygotorulaspora mrakii	34.314	3	202	51	251	4.59e-28	120
MN690608_NS10	CAA7046573.1	unnamed protein product Microthlaspi erraticum	Microthlaspi erraticum	34.783	2	205	28	229	4.61e-28	120
MN690608_NS10	WP_108673128.1	uridine kinase Candidatus Fokinia solitaria	Candidatus Fokinia solitaria	36.715	2	205	3	204	4.69e-28	115
MN690608_NS10	KJB11621.1	hypothetical protein B456_001G270100 Gossypium raimondii	Gossypium raimondii	35.096	2	205	44	246	4.71e-28	118
MN690608_NS10	EYC06013.1	hypothetical protein Y032_0079g1304 Ancylostoma ceylanicum	Ancylostoma ceylanicum	35.211	2	206	96	300	4.82e-28	121
MN690608_NS10	XP_007721930.1	uridine kinase Capronia coronata CBS 617.96	Capronia coronata CBS 617.96	33.824	5	205	45	245	4.9e-28	120
MN690608_NS10	XP_025465073.1	uridine kinase Aspergillus sclerotioniger CBS 115572	Aspergillus sclerotioniger CBS 115572	35.323	5	202	25	222	6.15e-28	120
MN690608_NS10	XP_025559024.1	uridine kinase Aspergillus vadensis CBS 113365	Aspergillus vadensis CBS 113365	35.323	5	202	25	222	6.21e-28	120
MN690608_NS10	XP_019103481.1	PREDICTED: uridine kinase-like protein 1 chloroplastic isoform X2 Beta vulgaris subsp. vulgaris	Beta vulgaris subsp. vulgaris	34.615	2	205	56	258	7.1e-28	118
MN690608_NS10	GFQ06260.1	uridine kinase-like protein 5 Phtheirospermum japonicum	Phtheirospermum japonicum	34.951	3	205	21	221	7.88e-28	119
MN690608_NS10	PTU20088.1	hypothetical protein P175DRAFT_0517087 Aspergillus ochraceoroseus IBT 24754	Aspergillus ochraceoroseus IBT 24754	35.323	5	202	27	224	9.09e-28	121
MN690608_NS10	XP_034207667.1	uridine kinase-like protein 5 isoform X3 Prunus dulcis	Prunus dulcis	34.483	2	201	39	236	9.48e-28	118
MN690608_NS10	WP_044177855.1	uridine kinase Granulicella mallensis	Granulicella mallensis	36.269	2	187	13	193	9.77e-28	114
MN690608_NS10	RDA92176.1	hypothetical protein CP533_5622 Ophiocordyceps camponoti-saundersi (nom. inval.)	Ophiocordyceps camponoti-saundersi (nom. inval.)	35.294	5	205	25	225	9.78e-28	121
MN690608_NS10	XP_025399447.1	uridine kinase Aspergillus heteromorphus CBS 117.55	Aspergillus heteromorphus CBS 117.55	34.826	5	202	26	223	1.03e-27	119
MN690608_NS10	PYH88819.1	uridine kinase Aspergillus ellipticus CBS 707.79	Aspergillus ellipticus CBS 707.79	34.826	5	202	26	223	1.09e-27	119
MN690608_NS10	MBC75455.1	uridine kinase	Halobacteriovoraceae bacterium	36.548	4	197	6	195	1.1e-27	114
MN690608_NS10	THU67641.1	hypothetical protein C4D60_Mb05t26860 Musa balbisiana	Musa balbisiana	34.135	2	205	61	263	1.11e-27	117
MN690608_NS10	XP_031094247.1	uridine kinase-like protein 1 chloroplastic Ipomoea triloba	Ipomoea triloba	35.577	2	205	60	262	1.15e-27	119
MN690608_NS10	XP_009159807.1	uridine kinase Exophiala dermatitidis NIH/UT8656	Exophiala dermatitidis NIH/UT8656	33.824	5	205	51	251	1.19e-27	119
MN690608_NS10	TYJ37583.1	hypothetical protein E1A91_A05G385800v1 Gossypium mustelinum	Gossypium mustelinum	34.975	2	201	29	226	1.26e-27	117
MN690608_NS10	PUU80193.1	uridine kinase family-domain-containing protein Tuber borchii	Tuber borchii	34.466	4	206	13	215	1.28e-27	118
MN690608_NS10	HAH32139.1	uridine kinase	Elusimicrobia bacterium	38.378	4	186	9	190	1.3e-27	114
MN690608_NS10	EKD52337.1	hypothetical protein ACD_62C00054G0004 uncultured bacterium	uncultured bacterium	36.232	2	205	6	207	1.3e-27	114
MN690608_NS10	WP_115594433.1	uridine kinase Alteromonas aestuariivivens	Alteromonas aestuariivivens	35.437	3	205	4	206	1.31e-27	113
MN690608_NS10	XP_027778673.1	uridine-cytidine kinase 2 isoform X5 Marmota flaviventris	Marmota flaviventris	33.178	2	205	19	229	1.32e-27	115
MN690608_NS10	KAA8548226.1	hypothetical protein F0562_004513 Nyssa sinensis	Nyssa sinensis	34.135	2	205	55	257	1.4e-27	120
MN690608_NS10	KXN75111.1	uridine kinase Conidiobolus coronatus NRRL 28638	Conidiobolus coronatus NRRL 28638	34.783	2	205	31	234	1.41e-27	119
MN690608_NS10	XP_002875388.1	uridine kinase-like protein 5 Arabidopsis lyrata subsp. lyrata	Arabidopsis lyrata subsp. lyrata	34.3	2	205	28	229	1.44e-27	119
MN690608_NS10	KAE8661688.1	Uridine kinase-like protein 3 Hibiscus syriacus	Hibiscus syriacus	35.468	2	201	33	230	1.44e-27	118
MN690608_NS10	KIK28978.1	hypothetical protein PISMIDRAFT_655427 Pisolithus microcarpus 441	Pisolithus microcarpus 441	33.333	4	202	51	249	1.46e-27	119
MN690608_NS10	KAA3459447.1	uridine kinase-like protein 5 Gossypium australe	Gossypium australe	35.096	2	205	44	246	1.47e-27	119
MN690608_NS10	KMT17455.1	hypothetical protein BVRB_2g037930 Beta vulgaris subsp. vulgaris	Beta vulgaris subsp. vulgaris	34.615	2	205	56	258	1.52e-27	118
MN690608_NS10	KHJ97425.1	uridine kinase Oesophagostomum dentatum	Oesophagostomum dentatum	34.906	3	206	97	300	1.54e-27	120
MN690608_NS10	XP_019161590.1	PREDICTED: uridine kinase-like protein 1 chloroplastic Ipomoea nil	Ipomoea nil	35.577	2	205	60	262	1.55e-27	119
MN690608_NS10	MBA0605928.1	hypothetical protein Godav_018457	Gossypium davidsonii	35.096	2	205	44	246	1.58e-27	119
MN690608_NS10	AEU35425.1	Uridine kinase Granulicella mallensis MP5ACTX8	Granulicella mallensis MP5ACTX8	36.269	2	187	37	217	1.73e-27	114
MN690608_NS10	KAA6409462.1	uridine kinase Lasallia pustulata	Lasallia pustulata	34.314	5	205	17	217	1.77e-27	118
MN690608_NS10	XP_012445654.1	PREDICTED: uridine kinase-like protein 1 chloroplastic Gossypium raimondii	Gossypium raimondii	35.096	2	205	44	246	1.78e-27	118
MN690608_NS10	RMZ87852.1	hypothetical protein DV736_g4918 Chaetothyriales sp. CBS 134916	Chaetothyriales sp. CBS 134916	33.659	5	205	41	242	1.82e-27	118
MN690608_NS10	KAB2023115.1	hypothetical protein ES319_D07G259100v1 Gossypium barbadense	Gossypium barbadense	35.096	2	205	44	246	1.82e-27	118
MN690608_NS10	XP_008230499.1	PREDICTED: uridine kinase-like protein 5 Prunus mume	Prunus mume	34.483	2	201	39	236	1.82e-27	118
MN690608_NS10	RXH69607.1	hypothetical protein DVH24_037391 Malus domestica	Malus domestica	34.135	2	205	53	255	1.86e-27	120
MN690608_NS10	XP_017973284.1	PREDICTED: uridine kinase-like protein 1 chloroplastic isoform X1 Theobroma cacao	Theobroma cacao	34.314	2	201	83	281	1.86e-27	119
MN690608_NS10	KAB2075804.1	hypothetical protein ES319_A07G246000v1 Gossypium barbadense	Gossypium barbadense	35.096	2	205	44	246	1.95e-27	118
MN690608_NS10	XP_016712872.1	PREDICTED: uridine kinase-like protein 1 chloroplastic Gossypium hirsutum	Gossypium hirsutum	35.096	2	205	44	246	1.99e-27	118
MN690608_NS10	TYI20838.1	hypothetical protein ES332_A07G264300v1 Gossypium tomentosum	Gossypium tomentosum	35.096	2	205	44	246	1.99e-27	118
MN690608_NS10	XP_013610216.1	PREDICTED: uridine kinase-like protein 5 isoform X2 Brassica oleracea var. oleracea	Brassica oleracea var. oleracea	33.333	2	205	23	224	2.05e-27	118
MN690608_NS10	CAB4305695.1	unnamed protein product Prunus armeniaca	Prunus armeniaca	34.483	2	201	39	236	2.07e-27	118
MN690608_NS10	XP_028469672.1	uridine kinase Sodiomyces alkalinus F11	Sodiomyces alkalinus F11	34.634	5	206	24	225	2.07e-27	118
MN690608_NS10	XP_010669942.1	PREDICTED: uridine kinase-like protein 1 chloroplastic isoform X1 Beta vulgaris subsp. vulgaris	Beta vulgaris subsp. vulgaris	34.615	2	205	56	258	2.09e-27	118
MN690608_NS10	CDR36296.1	CYFA0S01e00188g1_1 Cyberlindnera fabianii	Cyberlindnera fabianii	34.286	2	205	53	256	2.21e-27	118
MN690608_NS10	OGR47529.1	hypothetical protein A2X33_07510 Elusimicrobia bacterium GWA2_51_34	Elusimicrobia bacterium GWA2_51_34	39.247	4	186	9	190	2.28e-27	113
MN690608_NS10	XP_025392453.1	uridine kinase Aspergillus eucalypticola CBS 122712	Aspergillus eucalypticola CBS 122712	34.826	5	202	25	222	2.29e-27	118
MN690608_NS10	XP_036588596.1	uridine kinase Colletotrichum truncatum	Colletotrichum truncatum	36.585	5	206	29	230	2.3e-27	118
MN690608_NS10	KAF4666815.1	hypothetical protein FOL47_003888 Perkinsus chesapeaki	Perkinsus chesapeaki	30.918	1	202	149	352	2.3e-27	118
MN690608_NS10	KAF4397478.1	hypothetical protein G4B88_027218 Cannabis sativa	Cannabis sativa	34.615	2	205	54	256	2.31e-27	120
MN690608_NS10	CEJ61779.1	Putative Uridine kinase Penicillium brasilianum	Penicillium brasilianum	34.328	5	202	25	222	2.32e-27	118
MN690608_NS10	CAB4275337.1	unnamed protein product Prunus armeniaca	Prunus armeniaca	34.483	2	201	39	236	2.32e-27	118
MN690608_NS10	OOQ82555.1	Uridine kinase Penicillium brasilianum	Penicillium brasilianum	34.328	5	202	25	222	2.34e-27	118
MN690608_NS10	XP_007760734.1	uridine kinase Cladophialophora yegresii CBS 114405	Cladophialophora yegresii CBS 114405	33.333	5	205	40	240	2.37e-27	118
MN690608_NS10	TYH11550.1	hypothetical protein ES288_A07G266700v1 Gossypium darwinii	Gossypium darwinii	35.096	2	205	44	246	2.37e-27	118
MN690608_NS10	TYJ28380.1	hypothetical protein E1A91_A07G255200v1 Gossypium mustelinum	Gossypium mustelinum	35.096	2	205	44	246	2.42e-27	118
MN690608_NS10	OJJ78215.1	hypothetical protein ASPBRDRAFT_37414 Aspergillus brasiliensis CBS 101740	Aspergillus brasiliensis CBS 101740	34.826	5	202	25	222	2.46e-27	118
MN690608_NS10	XP_022776150.1	uridine kinase-like protein 1 chloroplastic isoform X2 Durio zibethinus	Durio zibethinus	36.364	2	205	38	240	2.47e-27	118
MN690608_NS10	XP_017608673.1	PREDICTED: uridine kinase-like protein 1 chloroplastic Gossypium arboreum	Gossypium arboreum	35.096	2	205	44	246	2.47e-27	118
MN690608_NS10	KAF4367667.1	hypothetical protein G4B88_001419 Cannabis sativa	Cannabis sativa	34.615	2	205	54	256	2.49e-27	120
MN690608_NS10	KDN67669.1	putative uridine kinase Colletotrichum sublineola	Colletotrichum sublineola	36.585	5	206	29	230	2.49e-27	118
MN690608_NS10	TQD78492.1	hypothetical protein C1H46_035982 Malus baccata	Malus baccata	35.096	2	205	53	255	2.51e-27	120
MN690608_NS10	XP_025543393.1	uridine kinase Aspergillus costaricaensis CBS 115574	Aspergillus costaricaensis CBS 115574	34.826	5	202	25	222	2.51e-27	118
MN690608_NS10	CEL04450.1	Putative Uridine kinase Aspergillus calidoustus	Aspergillus calidoustus	34.826	5	202	27	224	2.54e-27	118
MN690608_NS10	XP_021813525.1	uridine kinase-like protein 5 Prunus avium	Prunus avium	34.483	2	201	39	236	2.64e-27	118
MN690608_NS10	PQQ06540.1	uridine kinase-like protein 5 Prunus yedoensis var. nudiflora	Prunus yedoensis var. nudiflora	34.483	2	201	39	236	2.67e-27	118
MN690608_NS10	XP_025478463.1	uridine kinase Aspergillus neoniger CBS 115656	Aspergillus neoniger CBS 115656	34.826	5	202	25	222	2.7e-27	118
MN690608_NS10	ONH69696.1	Uridine kinase Cyberlindnera fabianii	Cyberlindnera fabianii	34.286	2	205	58	261	2.71e-27	118
MN690608_NS10	OOF98641.1	hypothetical protein ASPCADRAFT_204423 Aspergillus carbonarius ITEM 5010	Aspergillus carbonarius ITEM 5010	34.826	5	202	25	222	2.73e-27	118
MN690608_NS10	RDK41277.1	uridine kinase Aspergillus phoenicis ATCC 13157	Aspergillus phoenicis ATCC 13157	34.826	5	202	25	222	2.73e-27	118
MN690608_NS10	PIU19113.1	uridine kinase Elusimicrobia bacterium CG08_land_8_20_14_0_20_59_10	Elusimicrobia bacterium CG08_land_8_20_14_0_20_59_10	35.096	4	202	9	213	2.89e-27	113
MN690608_NS10	XP_001394890.1	uridine kinase Aspergillus niger CBS 513.88	Aspergillus niger CBS 513.88	34.826	5	202	25	222	2.9e-27	118
MN690608_NS10	XP_034207665.1	uridine kinase-like protein 5 isoform X1 Prunus dulcis	Prunus dulcis	34.483	2	201	39	236	2.99e-27	118
MN690608_NS10	XP_007217723.1	uridine kinase-like protein 5 isoform X2 Prunus persica	Prunus persica	34.483	2	201	39	236	2.99e-27	118
MN690608_NS10	VDL65887.1	unnamed protein product Nippostrongylus brasiliensis	Nippostrongylus brasiliensis	33.803	2	206	37	241	3e-27	116
MN690608_NS10	XP_749673.1	uridine kinase putative Aspergillus fumigatus Af293	Aspergillus fumigatus Af293	34.328	5	202	26	223	3.02e-27	118
MN690608_NS10	XP_008730063.1	uridine kinase Cladophialophora carrionii CBS 160.54	Cladophialophora carrionii CBS 160.54	33.333	5	205	40	240	3.09e-27	118
MN690608_NS10	THY58998.1	uridine kinase Aureobasidium pullulans	Aureobasidium pullulans	36.765	5	205	24	224	3.11e-27	118
MN690608_NS10	XP_010425508.1	PREDICTED: uridine kinase-like protein 5 Camelina sativa	Camelina sativa	33.816	2	205	29	230	3.15e-27	118
MN690608_NS10	XP_022843497.1	uridine kinase-like protein 1 chloroplastic isoform X3 Olea europaea var. sylvestris	Olea europaea var. sylvestris	34.135	2	205	61	263	3.24e-27	117
MN690608_NS10	CDO74973.1	hypothetical protein BN946_scf184945.g45 Trametes cinnabarina	Trametes cinnabarina	35.323	4	202	71	269	3.35e-27	119
MN690608_NS10	XP_022776141.1	uridine kinase-like protein 1 chloroplastic isoform X1 Durio zibethinus	Durio zibethinus	36.364	2	205	38	240	3.35e-27	118
MN690608_NS10	XP_033642959.1	uridine-cytidine kinase 2-like Asterias rubens	Asterias rubens	32.547	2	205	21	232	3.69e-27	114
MN690608_NS10	RMZ84767.1	hypothetical protein DV737_g1038 Chaetothyriales sp. CBS 132003	Chaetothyriales sp. CBS 132003	34.783	5	205	43	243	3.74e-27	118
MN690608_NS10	PYI01855.1	uridine kinase Aspergillus sclerotiicarbonarius CBS 121057	Aspergillus sclerotiicarbonarius CBS 121057	34.826	5	202	25	222	3.74e-27	117
MN690608_NS10	RXH89266.1	hypothetical protein DVH24_031623 Malus domestica	Malus domestica	35.577	2	205	53	255	3.8e-27	118
MN690608_NS10	WP_075444814.1	uridine kinase Selenomonas ruminantium	Selenomonas ruminantium	36.232	1	205	1	201	3.81e-27	112
MN690608_NS10	OLN81289.1	Uridine-cytidine kinase-like 1 Colletotrichum chlorophyti	Colletotrichum chlorophyti	36.098	5	206	29	230	3.86e-27	117
MN690608_NS10	WP_075428084.1	uridine kinase Selenomonas ruminantium	Selenomonas ruminantium	36.232	1	205	1	201	3.9e-27	112
MN690608_NS10	WP_149188728.1	uridine kinase Selenomonas sp. mPRGC8	Selenomonas sp. mPRGC8	36.232	1	205	1	201	3.9e-27	112
MN690608_NS10	XP_008379121.1	uridine kinase-like protein 1 chloroplastic isoform X1 Malus domestica	Malus domestica	35.577	2	205	53	255	3.96e-27	118
MN690608_NS10	OMO92985.1	Uridine kinase Corchorus olitorius	Corchorus olitorius	35.096	2	205	44	246	3.98e-27	118
MN690608_NS10	PFH58813.1	hypothetical protein XA68_13181 Ophiocordyceps unilateralis	Ophiocordyceps unilateralis	35.784	5	205	80	280	4e-27	118
MN690608_NS10	XP_005319911.1	uridine-cytidine kinase 2 Ictidomys tridecemlineatus	Ictidomys tridecemlineatus	33.178	2	205	19	229	4.07e-27	114
MN690608_NS10	XP_020416023.1	uridine kinase-like protein 3 isoform X1 Prunus persica	Prunus persica	34.483	2	201	39	236	4.19e-27	118
MN690608_NS10	TYH20016.1	hypothetical protein ES288_A05G398400v1 Gossypium darwinii	Gossypium darwinii	34.975	2	201	29	226	4.26e-27	117
MN690608_NS10	OCT44855.1	Uridine kinase Cladophialophora carrionii	Cladophialophora carrionii	33.333	5	205	40	240	4.36e-27	117
MN690608_NS10	EOY02768.1	Uridine kinase/uracil phosphoribosyltransferase 1 isoform 2 Theobroma cacao	Theobroma cacao	35.294	2	201	75	273	4.66e-27	117
MN690608_NS10	GCF53364.1	hypothetical protein parPi_0015187 Paroedura picta	Paroedura picta	33.803	3	205	21	230	4.78e-27	113
MN690608_NS10	OBW68459.1	Uncharacterized protein AUREO_014690 Aureobasidium pullulans	Aureobasidium pullulans	36.765	5	205	24	224	4.83e-27	117
MN690608_NS10	RDB25594.1	Uridine-cytidine kinase-like 1 Hypsizygus marmoreus	Hypsizygus marmoreus	33.831	4	202	54	252	5.01e-27	118
MN690608_NS10	WP_137168078.1	uridine kinase Salinimonas lutimaris	Salinimonas lutimaris	35.437	3	205	4	206	5.04e-27	112
MN690608_NS10	RPD59983.1	armadillo/beta-catenin/plakoglobin Lentinus tigrinus ALCF2SS1-6	Lentinus tigrinus ALCF2SS1-6	34.328	4	202	78	276	5.33e-27	118
MN690608_NS10	KJB33964.1	hypothetical protein B456_006G041100 Gossypium raimondii	Gossypium raimondii	34.615	2	205	44	246	5.4e-27	117
MN690608_NS10	XP_022483958.1	hypothetical protein PENARI_c028G09928 Penicillium arizonense	Penicillium arizonense	34.328	5	202	25	222	5.4e-27	117
MN690608_NS10	XP_002146635.1	uridine kinase putative Talaromyces marneffei ATCC 18224	Talaromyces marneffei ATCC 18224	36.318	5	202	27	224	5.45e-27	117
MN690608_NS10	TQN71122.1	Uridine-cytidine kinase-like 1 Colletotrichum shisoi	Colletotrichum shisoi	36.098	5	206	29	230	5.51e-27	117
MN690608_NS10	KAB2614090.1	LRR receptor-like serine/threonine-protein kinase GSO2-like Pyrus ussuriensis x Pyrus communis	Pyrus ussuriensis x Pyrus communis	34.615	2	205	53	255	5.54e-27	119
MN690608_NS10	OJA08492.1	hypothetical protein AZE42_02861 Rhizopogon vesiculosus	Rhizopogon vesiculosus	32.836	4	202	50	248	5.57e-27	118
MN690608_NS10	CDF91634.1	ZYBA0S12-03422g1_1 Zygosaccharomyces bailii CLIB 213	Zygosaccharomyces bailii CLIB 213	33.816	3	205	41	244	5.58e-27	117
MN690608_NS10	KJB33963.1	hypothetical protein B456_006G041100 Gossypium raimondii	Gossypium raimondii	34.615	2	205	44	246	5.6e-27	116
MN690608_NS10	ORY81386.1	uridine kinase family-domain-containing protein Protomyces lactucaedebilis	Protomyces lactucaedebilis	34.286	4	205	12	215	5.62e-27	117
MN690608_NS10	KMZ61907.1	Uridine kinase Zostera marina	Zostera marina	36.058	2	205	64	266	5.63e-27	117
MN690608_NS10	VTJ86867.1	Hypothetical predicted protein Marmota monax	Marmota monax	32.71	2	205	19	229	5.66e-27	113
MN690608_NS10	MBC8402998.1	uridine kinase	Candidatus Marinimicrobia bacterium	33.649	2	206	4	206	5.71e-27	112
MN690608_NS10	XP_011098866.1	uridine kinase-like protein 1 chloroplastic Sesamum indicum	Sesamum indicum	34.615	2	205	58	260	5.73e-27	117
MN690608_NS10	XP_020691067.1	uridine kinase-like protein 1 chloroplastic Dendrobium catenatum	Dendrobium catenatum	34.615	2	205	73	275	5.77e-27	117
MN690608_NS10	XP_003468715.1	uridine-cytidine kinase 2 Cavia porcellus	Cavia porcellus	32.71	2	205	19	229	5.91e-27	113
MN690608_NS10	KAB2614089.1	uridine kinase-like protein 1 Pyrus ussuriensis x Pyrus communis	Pyrus ussuriensis x Pyrus communis	35.096	2	205	53	255	5.94e-27	118
MN690608_NS10	OJJ04508.1	hypothetical protein ASPVEDRAFT_196988 Aspergillus versicolor CBS 583.65	Aspergillus versicolor CBS 583.65	34.826	5	202	27	224	5.98e-27	117
MN690608_NS10	RPD74706.1	armadillo/beta-catenin/plakoglobin Lentinus tigrinus ALCF2SS1-7	Lentinus tigrinus ALCF2SS1-7	34.328	4	202	75	273	6.16e-27	118
MN690608_NS10	KIW64147.1	uridine kinase Phialophora americana	Phialophora americana	33.816	5	205	40	240	6.47e-27	117
MN690608_NS10	XP_016676796.1	PREDICTED: uridine kinase-like protein 5 Gossypium hirsutum	Gossypium hirsutum	34.975	2	201	29	226	6.61e-27	117
MN690608_NS10	TYJ37584.1	hypothetical protein E1A91_A05G385800v1 Gossypium mustelinum	Gossypium mustelinum	34.975	2	201	29	226	6.61e-27	117
MN690608_NS10	XP_028785194.1	uridine kinase-like protein 2 chloroplastic isoform X1 Prosopis alba	Prosopis alba	35.294	2	201	64	262	6.67e-27	117
MN690608_NS10	XP_028785195.1	uridine kinase-like protein 2 chloroplastic isoform X2 Prosopis alba	Prosopis alba	35.294	2	201	64	262	6.82e-27	117
MN690608_NS10	OSD06471.1	armadillo/beta-catenin/plakoglobin Trametes coccinea BRFM310	Trametes coccinea BRFM310	34.826	4	202	71	269	6.89e-27	118
MN690608_NS10	GAV84439.1	PRK domain-containing protein Cephalotus follicularis	Cephalotus follicularis	34.314	2	202	33	231	7.03e-27	117
MN690608_NS10	RID76298.1	hypothetical protein BRARA_B03277 Brassica rapa	Brassica rapa	33.333	2	201	61	259	7.07e-27	113
MN690608_NS10	XP_016712868.1	PREDICTED: uridine kinase-like protein 1 chloroplastic Gossypium hirsutum	Gossypium hirsutum	34.615	2	205	44	246	7.09e-27	117
MN690608_NS10	XP_004688469.1	PREDICTED: uridine-cytidine kinase 2 Condylura cristata	Condylura cristata	32.71	2	205	19	229	7.23e-27	113
MN690608_NS10	XP_016260290.1	uridine kinase Exophiala oligosperma	Exophiala oligosperma	32.353	5	205	38	238	7.32e-27	117
MN690608_NS10	XP_005071467.1	uridine-cytidine kinase 2 Mesocricetus auratus	Mesocricetus auratus	32.71	2	205	19	229	7.54e-27	113
MN690608_NS10	XP_003785794.1	uridine-cytidine kinase 2 Otolemur garnettii	Otolemur garnettii	32.71	2	205	19	229	7.54e-27	113
MN690608_NS10	XP_036298271.1	uridine-cytidine kinase 2 isoform X1 Pipistrellus kuhlii	Pipistrellus kuhlii	32.71	2	205	18	228	7.61e-27	113
MN690608_NS10	XP_034368948.1	uridine-cytidine kinase 2 Arvicanthis niloticus	Arvicanthis niloticus	32.71	2	205	19	229	7.62e-27	113
MN690608_NS10	XP_028616292.1	uridine-cytidine kinase 2 Grammomys surdaster	Grammomys surdaster	32.71	2	205	19	229	7.62e-27	113
MN690608_NS10	GAV48975.1	hypothetical protein ZYGR_0N03800 Zygosaccharomyces rouxii	Zygosaccharomyces rouxii	32.85	3	205	44	247	7.68e-27	117
MN690608_NS10	PPD95170.1	hypothetical protein GOBAR_DD07789 Gossypium barbadense	Gossypium barbadense	34.615	2	205	44	246	7.7e-27	117
MN690608_NS10	THY38818.1	uridine kinase Aureobasidium pullulans	Aureobasidium pullulans	36.765	5	205	24	224	7.71e-27	116
MN690608_NS10	RPA77000.1	uridine-cytidine kinase-like protein-like 1 Ascobolus immersus RN42	Ascobolus immersus RN42	35.922	4	206	13	215	7.76e-27	116
MN690608_NS10	THW66671.1	uridine kinase Aureobasidium pullulans	Aureobasidium pullulans	36.765	5	205	24	224	7.79e-27	116
MN690608_NS10	THW27538.1	uridine kinase Aureobasidium pullulans	Aureobasidium pullulans	36.765	5	205	45	245	7.81e-27	117
MN690608_NS10	XP_028771416.1	uridine kinase-like protein 2 chloroplastic Prosopis alba	Prosopis alba	35.294	2	201	64	262	7.85e-27	116
MN690608_NS10	NP_109649.1	uridine-cytidine kinase 2 Mus musculus	Mus musculus	32.71	2	205	19	229	7.87e-27	113
MN690608_NS10	XP_002496826.1	uncharacterized protein ZYRO0D09020g Zygosaccharomyces rouxii	Zygosaccharomyces rouxii	32.85	3	205	44	247	8e-27	117
MN690608_NS10	XP_018699144.1	uridine kinase Fonsecaea erecta	Fonsecaea erecta	33.333	5	205	40	240	8.01e-27	117
MN690608_NS10	BAC38646.1	unnamed protein product Mus musculus	Mus musculus	32.71	2	205	19	229	8.03e-27	113
MN690608_NS10	XP_008846454.1	uridine-cytidine kinase 2 isoform X2 Nannospalax galili	Nannospalax galili	32.71	2	205	19	229	8.03e-27	113
MN690608_NS10	XP_036497246.1	Uridine-cytidine kinase-like 1 Colletotrichum siamense	Colletotrichum siamense	36.585	5	206	28	229	8.11e-27	116
MN690608_NS10	TDZ35832.1	Uridine-cytidine kinase-like 1 Colletotrichum spinosum	Colletotrichum spinosum	36.098	5	206	29	230	8.12e-27	116
MN690608_NS10	THY62958.1	uridine kinase Aureobasidium pullulans	Aureobasidium pullulans	36.765	5	205	24	224	8.19e-27	116
MN690608_NS10	EQB58760.1	uridine kinase Colletotrichum gloeosporioides Cg-14	Colletotrichum gloeosporioides Cg-14	36.585	5	206	28	229	8.19e-27	116
MN690608_NS10	NP_984384.2	ADR288Wp Eremothecium gossypii ATCC 10895	Eremothecium gossypii ATCC 10895	34.3	3	205	51	254	8.24e-27	117
MN690608_NS10	AGO12756.1	AaceriADR288Wp Saccharomycetaceae sp. 'Ashbya aceri'	Saccharomycetaceae sp. 'Ashbya aceri'	34.3	3	205	51	254	8.24e-27	117
MN690608_NS10	TYI75301.1	hypothetical protein E1A91_D07G265000v1 Gossypium mustelinum	Gossypium mustelinum	35.096	2	205	44	246	8.26e-27	116
MN690608_NS10	TIA23429.1	uridine kinase Aureobasidium pullulans	Aureobasidium pullulans	36.765	5	205	17	217	8.43e-27	116
MN690608_NS10	THY92847.1	uridine kinase Aureobasidium pullulans	Aureobasidium pullulans	36.765	5	205	24	224	8.45e-27	116
MN690608_NS10	NP_001179741.1	uridine-cytidine kinase 2 Bos taurus	Bos taurus	32.71	2	205	19	229	8.47e-27	113
MN690608_NS10	KAF0331733.1	uridine kinase Colletotrichum asianum	Colletotrichum asianum	36.585	5	206	28	229	8.53e-27	116
MN690608_NS10	XP_004515297.1	uridine kinase-like protein 1 chloroplastic Cicer arietinum	Cicer arietinum	35.096	2	205	54	256	8.8e-27	117
MN690608_NS10	PQQ13226.1	uridine kinase-like protein 5 Prunus yedoensis var. nudiflora	Prunus yedoensis var. nudiflora	34.5	2	198	40	234	8.8e-27	116
MN690608_NS10	NP_001095878.1	uridine-cytidine kinase 2 Rattus norvegicus	Rattus norvegicus	32.243	2	205	19	229	9.03e-27	113
MN690608_NS10	XP_017988448.1	HER173Wp Eremothecium sinecaudum	Eremothecium sinecaudum	33.649	1	207	47	254	9.06e-27	117
MN690608_NS10	THV70412.1	uridine kinase Aureobasidium pullulans	Aureobasidium pullulans	36.765	5	205	24	224	9.07e-27	116
MN690608_NS10	XP_029761635.1	uridine kinase Aureobasidium pullulans EXF-150	Aureobasidium pullulans EXF-150	36.765	5	205	24	224	9.07e-27	116
MN690608_NS10	XP_031479697.1	uridine kinase-like protein 1 chloroplastic Nymphaea colorata	Nymphaea colorata	34.615	2	205	38	240	9.07e-27	116
MN690608_NS10	XP_027833502.1	uridine-cytidine kinase 2 isoform X1 Ovis aries	Ovis aries	32.71	2	205	19	229	9.13e-27	113
MN690608_NS10	XP_013339977.1	hypothetical protein AUEXF2481DRAFT_464756 Aureobasidium subglaciale EXF-2481	Aureobasidium subglaciale EXF-2481	36.765	5	205	24	224	9.54e-27	116
MN690608_NS10	XP_013610215.1	PREDICTED: uridine kinase-like protein 5 isoform X1 Brassica oleracea var. oleracea	Brassica oleracea var. oleracea	33.333	2	205	23	224	9.54e-27	116
MN690608_NS10	NOX30021.1	uridine kinase	Actinobacteria bacterium	39.665	1	177	1	174	9.61e-27	111
MN690608_NS10	THZ92035.1	uridine kinase Aureobasidium pullulans	Aureobasidium pullulans	36.765	5	205	17	217	9.62e-27	116
MN690608_NS10	TIA36486.1	uridine kinase Aureobasidium pullulans	Aureobasidium pullulans	36.765	5	205	24	224	9.64e-27	116
MN690608_NS10	KAF8058810.1	hypothetical protein N665_1241s0004 Sinapis alba	Sinapis alba	33.333	2	205	28	229	9.73e-27	116
MN690608_NS10	XP_013691471.1	uridine kinase-like protein 5 Brassica napus	Brassica napus	33.333	2	205	23	224	1e-26	116
MN690608_NS10	XP_018455153.1	PREDICTED: uridine kinase-like protein 5 Raphanus sativus	Raphanus sativus	33.333	2	205	23	224	1e-26	116
MN690608_NS10	XP_006291066.1	uridine kinase-like protein 5 Capsella rubella	Capsella rubella	34.3	2	205	30	231	1.01e-26	116
MN690608_NS10	GAT60732.1	armadillo/beta-catenin/plakoglobin Mycena chlorophos	Mycena chlorophos	33.824	1	202	32	233	1.02e-26	117
MN690608_NS10	THX67009.1	uridine kinase Aureobasidium pullulans	Aureobasidium pullulans	36.765	5	205	24	224	1.02e-26	116
MN690608_NS10	VDO62143.1	unnamed protein product Heligmosomoides polygyrus	Heligmosomoides polygyrus	33.803	2	206	94	298	1.03e-26	117
MN690608_NS10	THY71084.1	uridine kinase Aureobasidium pullulans	Aureobasidium pullulans	36.765	5	205	24	224	1.04e-26	116
MN690608_NS10	KRH06965.1	hypothetical protein GLYMA_16G058200 Glycine max	Glycine max	35.096	2	205	52	254	1.04e-26	115
MN690608_NS10	XP_008039637.1	armadillo/beta-catenin/plakoglobin Trametes versicolor FP-101664 SS1	Trametes versicolor FP-101664 SS1	34.826	4	202	72	270	1.06e-26	117
MN690608_NS10	XP_020088551.1	uridine kinase-like protein 1 chloroplastic isoform X3 Ananas comosus	Ananas comosus	34.135	2	205	62	264	1.06e-26	116
MN690608_NS10	XP_022739641.1	uridine kinase-like protein 5 isoform X2 Durio zibethinus	Durio zibethinus	35.468	2	201	33	230	1.08e-26	116
MN690608_NS10	PNY23509.1	Uridine kinase Tolypocladium capitatum	Tolypocladium capitatum	35.323	5	202	25	222	1.08e-26	116
MN690608_NS10	THX12935.1	uridine kinase Aureobasidium pullulans	Aureobasidium pullulans	36.765	5	205	24	224	1.1e-26	116
MN690608_NS10	KND91643.1	Uridine kinase Tolypocladium ophioglossoides CBS 100239	Tolypocladium ophioglossoides CBS 100239	35.821	5	202	25	222	1.1e-26	116
MN690608_NS10	XP_016668592.1	PREDICTED: uridine kinase-like protein 1 chloroplastic Gossypium hirsutum	Gossypium hirsutum	34.615	2	205	44	246	1.11e-26	116
MN690608_NS10	THZ88686.1	uridine kinase Aureobasidium pullulans	Aureobasidium pullulans	36.765	5	205	24	224	1.12e-26	116
MN690608_NS10	KAF4212203.1	hypothetical protein CNMCM5878_001540 Aspergillus fumigatiaffinis	Aspergillus fumigatiaffinis	34.328	5	202	26	223	1.13e-26	116
MN690608_NS10	THX21410.1	uridine kinase Aureobasidium pullulans	Aureobasidium pullulans	36.765	5	205	24	224	1.13e-26	116
MN690608_NS10	XP_015696172.1	PREDICTED: LOW QUALITY PROTEIN: uridine kinase-like protein 1 chloroplastic Oryza brachyantha	Oryza brachyantha	34.615	2	205	64	266	1.13e-26	116
MN690608_NS10	KIJ51553.1	hypothetical protein M422DRAFT_26957 Sphaerobolus stellatus SS14	Sphaerobolus stellatus SS14	33.831	4	202	49	247	1.16e-26	117
MN690608_NS10	OWB67184.1	hypothetical protein B5S30_g2540 Candida boidinii	Candida boidinii	33.493	3	205	34	236	1.16e-26	116
MN690608_NS10	OWB84667.1	hypothetical protein B5S33_g3317 Candida boidinii	Candida boidinii	33.493	3	205	34	236	1.16e-26	116
MN690608_NS10	XP_012483949.1	PREDICTED: uridine kinase-like protein 1 chloroplastic Gossypium raimondii	Gossypium raimondii	34.615	2	205	44	246	1.17e-26	116
MN690608_NS10	XP_020525487.1	uridine kinase-like protein 1 chloroplastic isoform X3 Amborella trichopoda	Amborella trichopoda	34.135	2	205	38	240	1.19e-26	116
MN690608_NS10	THW69427.1	uridine kinase Aureobasidium pullulans	Aureobasidium pullulans	36.275	5	205	45	245	1.19e-26	116
MN690608_NS10	THW81820.1	uridine kinase Aureobasidium pullulans	Aureobasidium pullulans	36.765	5	205	15	215	1.23e-26	116
MN690608_NS10	XP_033378281.1	uridine kinase Aaosphaeria arxii CBS 175.79	Aaosphaeria arxii CBS 175.79	35.437	5	207	17	219	1.24e-26	116
MN690608_NS10	XP_017999113.1	Uridine kinase Phialophora attinorum	Phialophora attinorum	34.804	5	205	22	222	1.24e-26	116
MN690608_NS10	KRG94499.1	hypothetical protein GLYMA_19G089100 Glycine max	Glycine max	35.096	2	205	54	256	1.24e-26	114
MN690608_NS10	OUM53907.1	hypothetical protein BVG19_g3237 Candida boidinii	Candida boidinii	33.493	3	205	34	236	1.26e-26	116
MN690608_NS10	XP_001260167.1	uridine kinase putative Aspergillus fischeri NRRL 181	Aspergillus fischeri NRRL 181	34.328	5	202	26	223	1.28e-26	116
MN690608_NS10	XP_024687067.1	putative uridine kinase Aspergillus novofumigatus IBT 16806	Aspergillus novofumigatus IBT 16806	34.328	5	202	26	223	1.28e-26	116
MN690608_NS10	TYI30616.1	hypothetical protein ES332_A05G400800v1 Gossypium tomentosum	Gossypium tomentosum	34.975	2	201	29	226	1.28e-26	116
MN690608_NS10	TDZ54938.1	Uridine-cytidine kinase-like 1 Colletotrichum trifolii	Colletotrichum trifolii	36.098	5	206	29	230	1.29e-26	116
MN690608_NS10	EOY02767.1	Uridine kinase/uracil phosphoribosyltransferase 1 isoform 1 Theobroma cacao	Theobroma cacao	35.294	2	201	44	242	1.29e-26	116
MN690608_NS10	XP_021775135.1	uridine kinase-like protein 1 chloroplastic Chenopodium quinoa	Chenopodium quinoa	35.096	2	205	57	259	1.3e-26	116
MN690608_NS10	XP_031887657.1	Uridine-cytidine kinase-like 1 Colletotrichum fructicola	Colletotrichum fructicola	36.585	5	206	77	278	1.32e-26	116
MN690608_NS10	RID60045.1	hypothetical protein BRARA_F03227 Brassica rapa	Brassica rapa	33.333	2	201	61	259	1.36e-26	112
MN690608_NS10	POR34738.1	Uridine kinase Tolypocladium paradoxum	Tolypocladium paradoxum	35.821	5	202	25	222	1.38e-26	116
MN690608_NS10	XP_013321229.1	uridine kinase Exophiala xenobiotica	Exophiala xenobiotica	32.353	5	205	38	238	1.39e-26	116
MN690608_NS10	XP_036097872.1	LOW QUALITY PROTEIN: uridine-cytidine kinase 2-like Molossus molossus	Molossus molossus	32.71	2	205	19	229	1.44e-26	113
MN690608_NS10	KAF4507011.1	hypothetical protein G6O67_005688 Ophiocordyceps sinensis	Ophiocordyceps sinensis	35.323	5	202	25	222	1.45e-26	116
MN690608_NS10	XP_036778786.1	uridine-cytidine kinase 2 isoform X2 Manis pentadactyla	Manis pentadactyla	33.178	2	205	19	229	1.47e-26	112
MN690608_NS10	XP_013754730.1	uridine-cytidine kinase B Thecamonas trahens ATCC 50062	Thecamonas trahens ATCC 50062	32.843	2	202	6	208	1.49e-26	111
MN690608_NS10	KAF8486150.1	armadillo/beta-catenin/plakoglobin Russula ochroleuca	Russula ochroleuca	32.836	4	202	71	269	1.5e-26	117
MN690608_NS10	RMD43847.1	hypothetical protein DV735_g1297 Chaetothyriales sp. CBS 134920	Chaetothyriales sp. CBS 134920	31.863	5	205	3	203	1.5e-26	115
MN690608_NS10	EPS68512.1	hypothetical protein M569_06256 Genlisea aurea	Genlisea aurea	35.096	2	205	57	259	1.5e-26	115
MN690608_NS10	KAF6076282.1	uridine-cytidine kinase 2 Phyllostomus discolor	Phyllostomus discolor	33.333	3	205	20	229	1.5e-26	112
MN690608_NS10	XP_030953606.1	uridine kinase-like protein 1 chloroplastic Quercus lobata	Quercus lobata	35.096	2	205	71	273	1.51e-26	116
MN690608_NS10	6PWZ_A	Chain A Uridine-cytidine kinase 2	Homo sapiens	32.71	2	205	19	229	1.52e-26	112
MN690608_NS10	XP_011406314.1	PREDICTED: uridine-cytidine kinase 2-like Amphimedon queenslandica	Amphimedon queenslandica	30.622	2	205	7	215	1.54e-26	112
MN690608_NS10	KAF3803328.1	Uridine-cytidine kinase-like 1 Colletotrichum gloeosporioides	Colletotrichum gloeosporioides	36.585	5	206	109	310	1.55e-26	116
MN690608_NS10	XP_028771397.1	uridine kinase-like protein 2 chloroplastic isoform X1 Prosopis alba	Prosopis alba	35.294	2	201	65	263	1.57e-26	116
MN690608_NS10	XP_032949374.1	uridine-cytidine kinase 2 isoform X1 Rhinolophus ferrumequinum	Rhinolophus ferrumequinum	33.178	2	205	19	229	1.57e-26	112
MN690608_NS10	1UDW_A	Chain A Uridine-cytidine kinase 2	Homo sapiens	32.71	2	205	21	231	1.59e-26	112
MN690608_NS10	XP_030679897.1	uridine-cytidine kinase 2 Nomascus leucogenys	Nomascus leucogenys	32.71	2	205	19	229	1.6e-26	112
MN690608_NS10	6N53_A	Chain A Uridine-cytidine kinase 2	Homo sapiens	32.71	2	205	24	234	1.61e-26	112
MN690608_NS10	XP_004639927.1	uridine-cytidine kinase 2 Octodon degus	Octodon degus	32.71	2	205	19	229	1.62e-26	112
MN690608_NS10	WP_147647749.1	uridine kinase Terriglobus albidus	Terriglobus albidus	35.45	2	187	4	184	1.64e-26	111
MN690608_NS10	XP_016639599.1	hypothetical protein SAPIO_CDS9779 Scedosporium apiospermum	Scedosporium apiospermum	36.612	5	185	591	770	1.65e-26	117
MN690608_NS10	XP_009592294.1	uridine kinase-like protein 1 chloroplastic Nicotiana tomentosiformis	Nicotiana tomentosiformis	35.577	2	205	63	265	1.66e-26	116
MN690608_NS10	OHX01061.1	uridine kinase Colletotrichum incanum	Colletotrichum incanum	36.098	5	206	29	230	1.67e-26	116
MN690608_NS10	XP_009371661.1	PREDICTED: uridine kinase-like protein 1 chloroplastic isoform X3 Pyrus x bretschneideri	Pyrus x bretschneideri	34.135	2	205	53	255	1.67e-26	116
MN690608_NS10	XP_004589204.1	uridine-cytidine kinase 2 Ochotona princeps	Ochotona princeps	32.71	2	205	19	229	1.67e-26	112
MN690608_NS10	TDZ14752.1	Uridine-cytidine kinase-like 1 Colletotrichum orbiculare MAFF 240422	Colletotrichum orbiculare MAFF 240422	36.098	5	206	29	230	1.69e-26	117
MN690608_NS10	XP_016672666.1	PREDICTED: uridine kinase-like protein 1 chloroplastic Gossypium hirsutum	Gossypium hirsutum	34.615	2	205	44	246	1.7e-26	116
MN690608_NS10	NP_001252889.1	uridine-cytidine kinase 2 Macaca mulatta	Macaca mulatta	32.71	2	205	19	229	1.71e-26	112
MN690608_NS10	XP_009757478.1	PREDICTED: uridine kinase-like protein 1 chloroplastic Nicotiana sylvestris	Nicotiana sylvestris	35.577	2	205	63	265	1.73e-26	116
MN690608_NS10	XP_012877284.1	PREDICTED: uridine-cytidine kinase 2 Dipodomys ordii	Dipodomys ordii	32.71	2	205	19	229	1.74e-26	112
MN690608_NS10	KAF4670880.1	Transcription initiation factor IIB Perkinsus olseni	Perkinsus olseni	30.918	1	202	1371	1574	1.77e-26	117
MN690608_NS10	XP_007031841.2	PREDICTED: uridine kinase-like protein 1 chloroplastic Theobroma cacao	Theobroma cacao	35.294	2	201	44	242	1.78e-26	116
MN690608_NS10	NQT96992.1	uridine kinase	Candidatus Marinimicrobia bacterium	34.286	2	205	4	205	1.79e-26	111
MN690608_NS10	VYS58801.1	unnamed protein product Arabidopsis thaliana	Arabidopsis thaliana	33.816	2	205	28	229	1.8e-26	116
MN690608_NS10	CDY20046.1	BnaA09g02050D Brassica napus	Brassica napus	32.85	2	205	433	634	1.82e-26	117
MN690608_NS10	XP_003767427.1	uridine-cytidine kinase 2 Sarcophilus harrisii	Sarcophilus harrisii	32.243	2	205	19	229	1.82e-26	112
MN690608_NS10	XP_036609426.1	uridine-cytidine kinase 2 Trichosurus vulpecula	Trichosurus vulpecula	32.243	2	205	19	229	1.82e-26	112
MN690608_NS10	XP_027724208.1	uridine-cytidine kinase 2 Vombatus ursinus	Vombatus ursinus	32.243	2	205	19	229	1.84e-26	112
MN690608_NS10	VDO41622.1	unnamed protein product Haemonchus placei	Haemonchus placei	33.803	2	206	59	263	1.87e-26	116
MN690608_NS10	XP_017643298.1	PREDICTED: uridine kinase-like protein 1 chloroplastic isoform X1 Gossypium arboreum	Gossypium arboreum	34.615	2	205	43	245	1.88e-26	115
MN690608_NS10	ERN10015.1	hypothetical protein AMTR_s00013p00237060 Amborella trichopoda	Amborella trichopoda	34.135	2	205	58	260	1.91e-26	116
MN690608_NS10	XP_033417057.1	uridine kinase Aspergillus lentulus	Aspergillus lentulus	34.328	5	202	26	223	1.91e-26	115
MN690608_NS10	THH20741.1	hypothetical protein EW146_g696 Bondarzewia mesenterica	Bondarzewia mesenterica	32.512	2	202	63	263	1.94e-26	116
MN690608_NS10	XP_003633787.1	PREDICTED: uridine kinase-like protein 1 chloroplastic Vitis vinifera	Vitis vinifera	35.294	2	201	60	258	1.94e-26	116
MN690608_NS10	PKA55233.1	Uridine kinase-like protein 1 chloroplastic Apostasia shenzhenica	Apostasia shenzhenica	34.615	2	205	52	254	1.96e-26	116
MN690608_NS10	PHH63732.1	hypothetical protein CDD81_5497 Ophiocordyceps australis	Ophiocordyceps australis	35.784	5	205	25	225	1.96e-26	115
MN690608_NS10	XP_020025225.1	uridine-cytidine kinase 2 Castor canadensis	Castor canadensis	32.71	2	205	19	229	1.96e-26	112
MN690608_NS10	XP_014337343.1	PREDICTED: LOW QUALITY PROTEIN: uridine-cytidine kinase 2 Bos mutus	Bos mutus	32.71	2	205	56	266	1.97e-26	113
MN690608_NS10	XP_021771002.1	uridine kinase-like protein 1 chloroplastic Chenopodium quinoa	Chenopodium quinoa	35.096	2	205	59	261	2.04e-26	116
MN690608_NS10	XP_015971317.1	uridine kinase-like protein 1 chloroplastic isoform X2 Arachis duranensis	Arachis duranensis	35.096	2	205	36	238	2.06e-26	115
MN690608_NS10	XP_023062829.1	uridine-cytidine kinase 2 Piliocolobus tephrosceles	Piliocolobus tephrosceles	32.71	2	205	19	229	2.07e-26	112
MN690608_NS10	XP_016677471.1	PREDICTED: uridine kinase-like protein 1 chloroplastic isoform X2 Gossypium hirsutum	Gossypium hirsutum	34.615	2	205	43	245	2.08e-26	115
MN690608_NS10	CDJ90513.1	Phosphoribulokinase uridine kinase domain containing protein Haemonchus contortus	Haemonchus contortus	33.803	2	206	94	298	2.09e-26	116
MN690608_NS10	GFF86376.1	uridine kinase Aspergillus udagawae	Aspergillus udagawae	33.831	5	202	26	223	2.09e-26	115
MN690608_NS10	XP_030483044.1	uridine kinase-like protein 1 chloroplastic Cannabis sativa	Cannabis sativa	34.615	2	205	54	256	2.12e-26	116
MN690608_NS10	GFF43789.1	uridine kinase Aspergillus udagawae	Aspergillus udagawae	33.831	5	202	26	223	2.13e-26	115
MN690608_NS10	XP_012495032.1	PREDICTED: uridine-cytidine kinase 2 Propithecus coquereli	Propithecus coquereli	32.71	2	205	19	229	2.13e-26	112
MN690608_NS10	KIJ66860.1	hypothetical protein HYDPIDRAFT_26280 Hydnomerulius pinastri MD-312	Hydnomerulius pinastri MD-312	33.333	4	202	51	249	2.14e-26	116
MN690608_NS10	KAE9586568.1	putative transferase Lupinus albus	Lupinus albus	34.45	1	205	47	250	2.15e-26	116
MN690608_NS10	XP_020834670.1	uridine-cytidine kinase 2 Phascolarctos cinereus	Phascolarctos cinereus	32.243	2	205	19	229	2.16e-26	112
MN690608_NS10	XP_001363769.1	PREDICTED: uridine-cytidine kinase 2 Monodelphis domestica	Monodelphis domestica	32.243	2	205	19	229	2.18e-26	112
MN690608_NS10	XP_001619877.2	uridine-cytidine kinase 2 Nematostella vectensis	Nematostella vectensis	33.333	2	205	16	228	2.18e-26	112
MN690608_NS10	XP_016241303.1	uridine kinase Exophiala spinifera	Exophiala spinifera	33.333	5	205	38	238	2.19e-26	115
MN690608_NS10	RZB47090.1	Uridine kinase-like protein 1 chloroplastic isoform C Glycine soja	Glycine soja	35.096	2	205	54	256	2.19e-26	115
MN690608_NS10	WP_014787298.1	uridine kinase Terriglobus roseus	Terriglobus roseus	36.842	1	187	11	192	2.2e-26	111
MN690608_NS10	XP_009371659.1	PREDICTED: uridine kinase-like protein 1 chloroplastic isoform X1 Pyrus x bretschneideri	Pyrus x bretschneideri	34.135	2	205	53	255	2.21e-26	116
MN690608_NS10	RZB59775.1	Uridine kinase-like protein 1 chloroplastic isoform B Glycine soja	Glycine soja	35.096	2	205	52	254	2.21e-26	115
MN690608_NS10	KZL71595.1	uridine kinase Colletotrichum tofieldiae	Colletotrichum tofieldiae	36.098	5	206	49	250	2.23e-26	116
MN690608_NS10	BAB56162.1	uridine-cytidine kinase 2 Homo sapiens	Homo sapiens	32.71	2	205	5	215	2.24e-26	111
MN690608_NS10	PBK75790.1	armadillo/beta-catenin/plakoglobin Armillaria solidipes	Armillaria solidipes	32.836	4	202	31	229	2.25e-26	116
MN690608_NS10	XP_023879505.1	uridine kinase-like protein 1 chloroplastic Quercus suber	Quercus suber	35.096	2	205	65	267	2.26e-26	116
MN690608_NS10	XP_009371660.1	PREDICTED: uridine kinase-like protein 1 chloroplastic isoform X2 Pyrus x bretschneideri	Pyrus x bretschneideri	34.135	2	205	53	255	2.28e-26	116
MN690608_NS10	TQD73760.1	hypothetical protein C1H46_040697 Malus baccata	Malus baccata	34.135	2	205	53	255	2.37e-26	115
MN690608_NS10	KAF8450191.1	uridine kinase family-domain-containing protein Terfezia claveryi	Terfezia claveryi	35.122	4	205	13	214	2.38e-26	115
MN690608_NS10	XP_016162245.1	uridine kinase-like protein 2 chloroplastic Arachis ipaensis	Arachis ipaensis	35.096	2	205	61	263	2.39e-26	116
MN690608_NS10	CDH17259.1	related to Uridine kinase Zygosaccharomyces bailii ISA1307	Zygosaccharomyces bailii ISA1307	33.333	3	205	41	244	2.41e-26	113
MN690608_NS10	CAB3369438.1	Hypothetical predicted protein Cloeon dipterum	Cloeon dipterum	30.769	2	205	21	227	2.41e-26	111
MN690608_NS10	XP_008341311.2	uridine kinase-like protein 1 chloroplastic Malus domestica	Malus domestica	34.135	2	205	53	255	2.42e-26	115
MN690608_NS10	TQD90085.1	hypothetical protein C1H46_024400 Malus baccata	Malus baccata	34.135	2	205	54	256	2.44e-26	115
MN690608_NS10	XP_014696635.1	PREDICTED: uridine-cytidine kinase 2 isoform X2 Equus asinus	Equus asinus	32.71	2	205	19	229	2.45e-26	112
MN690608_NS10	XP_028720195.1	uridine-cytidine kinase 2 Peromyscus leucopus	Peromyscus leucopus	32.71	2	205	19	229	2.48e-26	112
MN690608_NS10	XP_025606069.1	uridine kinase-like protein 2 chloroplastic isoform X2 Arachis hypogaea	Arachis hypogaea	35.096	2	205	61	263	2.49e-26	116
MN690608_NS10	XP_010502737.1	PREDICTED: uridine kinase-like protein 5 Camelina sativa	Camelina sativa	33.333	2	205	29	230	2.49e-26	115
MN690608_NS10	XP_004269747.1	uridine-cytidine kinase 2 isoform X1 Orcinus orca	Orcinus orca	32.71	2	205	19	229	2.5e-26	112
MN690608_NS10	XP_007117938.1	uridine-cytidine kinase 2 isoform X3 Physeter catodon	Physeter catodon	32.71	2	205	19	229	2.5e-26	112
MN690608_NS10	OGR57002.1	hypothetical protein A2X36_14800 Elusimicrobia bacterium GWA2_69_24	Elusimicrobia bacterium GWA2_69_24	39.344	2	181	9	187	2.5e-26	110
MN690608_NS10	HCF79878.1	uridine kinase	Glaciecola sp.	34.804	2	202	14	214	2.53e-26	111
MN690608_NS10	XP_011624938.1	uridine kinase-like protein 1 chloroplastic isoform X2 Amborella trichopoda	Amborella trichopoda	34.135	2	205	38	240	2.55e-26	115
MN690608_NS10	XP_036058753.1	uridine-cytidine kinase 2 Onychomys torridus	Onychomys torridus	32.71	2	205	19	229	2.55e-26	111
MN690608_NS10	KAF2316428.1	hypothetical protein GH714_041769 Hevea brasiliensis	Hevea brasiliensis	35.096	2	205	58	260	2.56e-26	116
MN690608_NS10	PBL03485.1	armadillo/beta-catenin/plakoglobin Armillaria gallica	Armillaria gallica	32.836	4	202	54	252	2.58e-26	116
MN690608_NS10	XP_008094654.1	uridine kinase Colletotrichum graminicola M1.001	Colletotrichum graminicola M1.001	36.098	5	206	29	230	2.58e-26	115
MN690608_NS10	KAF4919276.1	Uridine-cytidine kinase-like 1 Colletotrichum viniferum	Colletotrichum viniferum	36.098	5	206	28	229	2.61e-26	115
MN690608_NS10	XP_018435674.1	PREDICTED: uridine kinase-like protein 2 chloroplastic Raphanus sativus	Raphanus sativus	33.824	2	201	61	259	2.61e-26	112
MN690608_NS10	XP_006887443.1	PREDICTED: uridine-cytidine kinase 2-like Elephantulus edwardii	Elephantulus edwardii	32.243	2	205	19	229	2.61e-26	111
MN690608_NS10	XP_004865246.1	uridine-cytidine kinase 2 isoform X1 Heterocephalus glaber	Heterocephalus glaber	32.71	2	205	19	229	2.61e-26	111
MN690608_NS10	XP_019447447.1	PREDICTED: uridine kinase-like protein 1 chloroplastic Lupinus angustifolius	Lupinus angustifolius	33.971	1	205	52	255	2.62e-26	115
MN690608_NS10	RMZ76543.1	hypothetical protein DV738_g4905 Chaetothyriales sp. CBS 135597	Chaetothyriales sp. CBS 135597	32.843	5	205	3	203	2.63e-26	115
MN690608_NS10	TYI06890.1	hypothetical protein ES332_A10G190300v1 Gossypium tomentosum	Gossypium tomentosum	34.615	2	205	45	247	2.65e-26	115
MN690608_NS10	XP_020980795.1	uridine kinase-like protein 1 chloroplastic isoform X1 Arachis duranensis	Arachis duranensis	35.096	2	205	36	238	2.66e-26	116
MN690608_NS10	PKU67828.1	Uridine kinase-like protein 1 chloroplastic Dendrobium catenatum	Dendrobium catenatum	34.135	2	205	73	276	2.66e-26	116
MN690608_NS10	XP_018161155.1	Uridine kinase Colletotrichum higginsianum IMI 349063	Colletotrichum higginsianum IMI 349063	35.61	5	206	29	230	2.66e-26	115
MN690608_NS10	KAF4584223.1	Uridine kinase Ophiocordyceps camponoti-floridani	Ophiocordyceps camponoti-floridani	34.314	5	205	25	225	2.66e-26	115
MN690608_NS10	XP_013255479.1	uridine kinase Exophiala aquamarina CBS 119918	Exophiala aquamarina CBS 119918	33.005	6	205	40	239	2.73e-26	115
MN690608_NS10	XP_020525486.1	uridine kinase-like protein 1 chloroplastic isoform X1 Amborella trichopoda	Amborella trichopoda	34.135	2	205	38	240	2.74e-26	115
MN690608_NS10	XP_021973483.2	uridine kinase-like protein 1 chloroplastic Helianthus annuus	Helianthus annuus	34.615	2	205	40	242	2.74e-26	115
MN690608_NS10	XP_020088550.1	uridine kinase-like protein 1 chloroplastic isoform X2 Ananas comosus	Ananas comosus	34.135	2	205	62	264	2.75e-26	115
MN690608_NS10	XP_013285795.1	uridine kinase Fonsecaea pedrosoi CBS 271.37	Fonsecaea pedrosoi CBS 271.37	33.824	5	205	40	240	2.75e-26	115
MN690608_NS10	PPR97365.1	hypothetical protein GOBAR_AA23308 Gossypium barbadense	Gossypium barbadense	34.615	2	205	172	374	2.79e-26	116
MN690608_NS10	XP_022471218.1	uridine kinase Colletotrichum orchidophilum	Colletotrichum orchidophilum	35.61	5	206	29	230	2.8e-26	115
MN690608_NS10	RDA85165.1	hypothetical protein CP532_1582 Ophiocordyceps camponoti-leonardi (nom. inval.)	Ophiocordyceps camponoti-leonardi (nom. inval.)	36.612	5	185	25	204	2.84e-26	116
MN690608_NS10	XP_006395440.1	uridine kinase-like protein 5 isoform X1 Eutrema salsugineum	Eutrema salsugineum	33.333	2	205	28	229	2.84e-26	115
MN690608_NS10	TVY48714.1	Uridine-cytidine kinase-like Lachnellula occidentalis	Lachnellula occidentalis	37.019	5	206	20	221	2.89e-26	115
MN690608_NS10	XP_034706581.1	uridine kinase-like protein 1 chloroplastic Vitis riparia	Vitis riparia	35.294	2	201	60	258	2.9e-26	115
MN690608_NS10	KDP46392.1	hypothetical protein JCGZ_10232 Jatropha curcas	Jatropha curcas	34.314	2	201	40	237	2.91e-26	115
MN690608_NS10	KZL79859.1	uridine kinase Colletotrichum incanum	Colletotrichum incanum	36.098	5	206	108	309	2.92e-26	116
MN690608_NS10	XP_024673711.1	putative uridine kinase Aspergillus candidus	Aspergillus candidus	34.826	5	202	25	222	2.95e-26	115
MN690608_NS10	XP_022883924.1	uridine kinase-like protein 1 chloroplastic isoform X1 Olea europaea var. sylvestris	Olea europaea var. sylvestris	34.314	2	201	61	259	2.95e-26	115
MN690608_NS10	XP_012071768.2	uridine kinase-like protein 5 isoform X1 Jatropha curcas	Jatropha curcas	34.314	2	201	49	246	3.01e-26	115
MN690608_NS10	XP_016677470.1	PREDICTED: uridine kinase-like protein 1 chloroplastic isoform X1 Gossypium hirsutum	Gossypium hirsutum	34.615	2	205	43	245	3.02e-26	115
MN690608_NS10	XP_025606068.1	uridine kinase-like protein 2 chloroplastic isoform X1 Arachis hypogaea	Arachis hypogaea	35.096	2	205	61	263	3.07e-26	116
MN690608_NS10	OJJ57886.1	hypothetical protein ASPSYDRAFT_45851 Aspergillus sydowii CBS 593.65	Aspergillus sydowii CBS 593.65	33.831	5	202	27	224	3.07e-26	115
MN690608_NS10	XP_022508375.1	uridine kinase Fonsecaea monophora	Fonsecaea monophora	33.824	5	205	40	240	3.08e-26	115
MN690608_NS10	XP_022505376.1	uridine kinase Fonsecaea nubica	Fonsecaea nubica	33.824	5	205	40	240	3.08e-26	115
MN690608_NS10	TYG99387.1	hypothetical protein ES288_A10G191600v1 Gossypium darwinii	Gossypium darwinii	34.615	2	205	43	245	3.08e-26	115
MN690608_NS10	ODQ68508.1	uridine kinase Nadsonia fulvescens var. elongata DSM 6958	Nadsonia fulvescens var. elongata DSM 6958	33.816	2	201	30	230	3.12e-26	115
MN690608_NS10	XP_036723677.1	uridine-cytidine kinase 2 isoform X1 Balaenoptera musculus	Balaenoptera musculus	32.71	2	205	19	229	3.12e-26	111
MN690608_NS10	PSR90623.1	uridine kinase family-domain-containing protein Coniella lustricola	Coniella lustricola	35.437	5	206	25	227	3.13e-26	115
MN690608_NS10	HBL19166.1	uridine kinase	Elusimicrobia bacterium	39.344	2	181	19	197	3.15e-26	110
MN690608_NS10	KAF5367365.1	hypothetical protein D9758_003738 Tetrapyrgos nigripes	Tetrapyrgos nigripes	32.836	4	202	60	258	3.25e-26	116
MN690608_NS10	KAF4700775.1	hypothetical protein FOZ63_003910 Perkinsus olseni	Perkinsus olseni	30.918	1	202	579	782	3.26e-26	116
MN690608_NS10	WP_182277503.1	uridine kinase Granulicella sp. 5B5	Granulicella sp. 5B5	36.508	2	187	9	189	3.28e-26	110
MN690608_NS10	WP_047493932.1	uridine kinase Terriglobus sp. TAA 43	Terriglobus sp. TAA 43	36.788	1	187	1	182	3.3e-26	110
MN690608_NS10	XP_022422240.1	uridine-cytidine kinase 2 isoform X2 Delphinapterus leucas	Delphinapterus leucas	32.71	2	205	19	229	3.33e-26	111
MN690608_NS10	NP_189380.1	uridine kinase-like 5 Arabidopsis thaliana	Arabidopsis thaliana	33.333	2	205	28	229	3.34e-26	115
MN690608_NS10	VBB74074.1	Putative uridine/cytidine kinase Podospora comata	Podospora comata	35.61	5	206	51	252	3.36e-26	115
MN690608_NS10	XP_007458147.1	PREDICTED: uridine-cytidine kinase 2 Lipotes vexillifer	Lipotes vexillifer	32.71	2	205	19	229	3.36e-26	111
MN690608_NS10	XP_001272661.1	uridine kinase putative Aspergillus clavatus NRRL 1	Aspergillus clavatus NRRL 1	34.328	5	202	25	222	3.37e-26	115
MN690608_NS10	XP_022883926.1	uridine kinase-like protein 1 chloroplastic isoform X2 Olea europaea var. sylvestris	Olea europaea var. sylvestris	34.314	2	201	61	259	3.37e-26	115
MN690608_NS10	TKW57273.1	Uridine-cytidine kinase-like 1 Colletotrichum tanaceti	Colletotrichum tanaceti	35.61	5	206	29	230	3.4e-26	115
MN690608_NS10	XP_017643306.1	PREDICTED: uridine kinase-like protein 1 chloroplastic isoform X2 Gossypium arboreum	Gossypium arboreum	34.615	2	205	43	245	3.45e-26	115
MN690608_NS10	KRG94498.1	hypothetical protein GLYMA_19G089100 Glycine max	Glycine max	35.096	2	205	54	256	3.51e-26	115
MN690608_NS10	XP_020088549.1	uridine kinase-like protein 1 chloroplastic isoform X1 Ananas comosus	Ananas comosus	34.135	2	205	62	264	3.54e-26	115
MN690608_NS10	RAL41093.1	hypothetical protein DM860_008791 Cuscuta australis	Cuscuta australis	35.294	2	201	61	259	3.58e-26	115
MN690608_NS10	VDD87033.1	unnamed protein product Enterobius vermicularis	Enterobius vermicularis	32.039	3	205	10	215	3.59e-26	111
MN690608_NS10	XP_014155246.1	uridine-cytidine kinase-like 1 Sphaeroforma arctica JP610	Sphaeroforma arctica JP610	34.466	3	202	55	254	3.61e-26	115
MN690608_NS10	XP_021299119.1	uridine kinase-like protein 1 chloroplastic Herrania umbratica	Herrania umbratica	35.294	2	201	44	242	3.66e-26	115
MN690608_NS10	RHQ16873.1	uridine kinase Lachnospiraceae bacterium AM48-27BH	Lachnospiraceae bacterium AM48-27BH	34.762	1	205	1	201	3.66e-26	110
MN690608_NS10	XP_010250764.1	PREDICTED: uridine kinase-like protein 1 chloroplastic Nelumbo nucifera	Nelumbo nucifera	34.615	2	205	52	254	3.7e-26	115
MN690608_NS10	XP_024705713.1	putative uridine kinase Aspergillus steynii IBT 23096	Aspergillus steynii IBT 23096	34.328	5	202	25	222	3.72e-26	115
MN690608_NS10	TYI06889.1	hypothetical protein ES332_A10G190300v1 Gossypium tomentosum	Gossypium tomentosum	34.615	2	205	45	247	3.77e-26	115
MN690608_NS10	XP_022843495.1	uridine kinase-like protein 1 chloroplastic isoform X1 Olea europaea var. sylvestris	Olea europaea var. sylvestris	34.135	2	205	61	263	3.77e-26	115
MN690608_NS10	PKA47428.1	Uridine kinase-like protein 1 chloroplastic Apostasia shenzhenica	Apostasia shenzhenica	33.654	2	205	58	260	3.78e-26	115
MN690608_NS10	XP_003547653.1	uridine kinase-like protein 1 chloroplastic Glycine max	Glycine max	35.096	2	205	52	254	3.78e-26	115
MN690608_NS10	KFK33665.1	hypothetical protein AALP_AA5G043800 Arabis alpina	Arabis alpina	32.85	2	205	28	229	3.79e-26	115
MN690608_NS10	CAB3369437.1	Hypothetical predicted protein Cloeon dipterum	Cloeon dipterum	30.769	2	205	73	279	3.82e-26	112
MN690608_NS10	WP_083345595.1	uridine kinase Terriglobus roseus	Terriglobus roseus	36.458	1	187	9	190	3.82e-26	110
MN690608_NS10	CAB3369436.1	Hypothetical predicted protein Cloeon dipterum	Cloeon dipterum	30.769	2	205	38	244	3.85e-26	111
MN690608_NS10	XP_005398302.1	PREDICTED: uridine-cytidine kinase 2 isoform X2 Chinchilla lanigera	Chinchilla lanigera	32.243	2	205	19	229	3.86e-26	111
MN690608_NS10	KAF6825331.1	uridine kinase Colletotrichum musicola	Colletotrichum musicola	36.585	5	206	29	230	3.87e-26	115
MN690608_NS10	KAF6805628.1	uridine kinase Colletotrichum sojae	Colletotrichum sojae	36.585	5	206	29	230	3.87e-26	115
MN690608_NS10	ODV94500.1	hypothetical protein PACTADRAFT_19390 Pachysolen tannophilus NRRL Y-2460	Pachysolen tannophilus NRRL Y-2460	33.81	2	205	9	212	3.9e-26	115
MN690608_NS10	TYH52652.1	hypothetical protein ES332_D09G043600v1 Gossypium tomentosum	Gossypium tomentosum	34.135	2	205	44	246	3.97e-26	115
MN690608_NS10	MAH20932.1	uridine kinase	Flavobacteriaceae bacterium	33.816	5	205	3	201	4.11e-26	110
MN690608_NS10	TVY38308.1	Uridine-cytidine kinase-like 1 Lachnellula cervina	Lachnellula cervina	36.538	5	206	20	221	4.15e-26	113
MN690608_NS10	XP_031380913.1	uridine kinase-like protein 5 Punica granatum	Punica granatum	33.99	2	201	35	232	4.19e-26	115
MN690608_NS10	XP_002809891.2	uridine-cytidine kinase 2 Pongo abelii	Pongo abelii	32.243	2	205	19	229	4.2e-26	111
MN690608_NS10	NXH23601.1	UCK2 kinase partial	Myiagra hebetior	32.243	2	205	21	231	4.21e-26	111
MN690608_NS10	XP_024402534.1	uridine kinase-like protein 1 chloroplastic Physcomitrium patens	Physcomitrium patens	35.294	3	202	39	237	4.25e-26	115
MN690608_NS10	XP_022677535.1	uridine kinase Kluyveromyces marxianus DMKU3-1042	Kluyveromyces marxianus DMKU3-1042	34.3	3	205	13	216	4.28e-26	115
MN690608_NS10	KAF4675278.1	hypothetical protein FOL46_002218 Perkinsus olseni	Perkinsus olseni	30.918	1	202	159	362	4.28e-26	114
MN690608_NS10	XP_035326672.1	uridine kinase Colletotrichum scovillei	Colletotrichum scovillei	35.61	5	206	29	230	4.29e-26	115
MN690608_NS10	NP_001333057.1	uridine kinase-like protein 1 Solanum lycopersicum	Solanum lycopersicum	35.577	2	205	61	263	4.29e-26	115
MN690608_NS10	VVA26774.1	PREDICTED: uridine Prunus dulcis	Prunus dulcis	34.135	2	205	55	257	4.31e-26	113
MN690608_NS10	KFQ94980.1	Uridine-cytidine kinase 2 Nipponia nippon	Nipponia nippon	32.243	2	205	21	231	4.38e-26	111
MN690608_NS10	XP_013644672.1	uridine kinase-like protein 2 chloroplastic Brassica napus	Brassica napus	33.824	2	201	61	259	4.42e-26	115
MN690608_NS10	WP_169211962.1	uridine kinase Alteromonas ponticola	Alteromonas ponticola	33.981	3	205	4	206	4.42e-26	110
MN690608_NS10	VDD27959.1	unnamed protein product Brassica oleracea	Brassica oleracea	32.85	2	205	23	224	4.47e-26	115
MN690608_NS10	TFY70473.1	hypothetical protein EVG20_g2532 Dentipellis fragilis	Dentipellis fragilis	32.836	4	202	66	264	4.47e-26	115
MN690608_NS10	XP_029210320.1	uridine-cytidine kinase 2-A-like Acropora millepora	Acropora millepora	31.776	2	205	32	242	4.47e-26	111
MN690608_NS10	KAF4697724.1	hypothetical protein FOZ60_000072 Perkinsus olseni	Perkinsus olseni	30.918	1	202	630	833	4.48e-26	116
MN690608_NS10	XP_022576067.1	uridine kinase-like protein 5 isoform X1 Brassica napus	Brassica napus	32.85	2	205	23	224	4.48e-26	115
MN690608_NS10	XP_031550828.1	uridine-cytidine kinase 2-B-like Actinia tenebrosa	Actinia tenebrosa	33.333	2	205	15	226	4.52e-26	111
MN690608_NS10	XP_036890790.1	uridine-cytidine kinase 2 Sturnira hondurensis	Sturnira hondurensis	32.71	2	205	19	229	4.53e-26	111
MN690608_NS10	OAP04811.1	UKL5 Arabidopsis thaliana	Arabidopsis thaliana	33.333	2	205	28	229	4.62e-26	115
MN690608_NS10	WP_022748509.1	uridine kinase Lachnobacterium bovis	Lachnobacterium bovis	36.058	1	205	1	203	4.63e-26	110
MN690608_NS10	XP_004973992.1	uridine kinase-like protein 2 chloroplastic Setaria italica	Setaria italica	34.135	2	205	63	265	4.69e-26	115
MN690608_NS10	XP_015753270.1	PREDICTED: uridine-cytidine kinase 2-A-like isoform X1 Acropora digitifera	Acropora digitifera	31.776	2	205	21	231	4.73e-26	111
MN690608_NS10	XP_022555335.1	uridine kinase-like protein 2 chloroplastic isoform X1 Brassica napus	Brassica napus	33.824	2	201	61	259	4.78e-26	115
MN690608_NS10	XP_013672557.1	uridine kinase-like protein 2 chloroplastic Brassica napus	Brassica napus	33.824	2	201	61	259	4.79e-26	115
MN690608_NS10	KAF3386663.1	Pre-rRNA-processing protein esf1 Penicillium rolfsii	Penicillium rolfsii	34.328	5	202	25	222	4.81e-26	116
MN690608_NS10	XP_013725061.1	uridine kinase-like protein 5 isoform X2 Brassica napus	Brassica napus	32.85	2	205	23	224	4.84e-26	115
MN690608_NS10	XP_008379189.1	uridine kinase-like protein 5 isoform X2 Malus domestica	Malus domestica	33.498	2	201	48	245	4.85e-26	115
MN690608_NS10	EYU44852.1	hypothetical protein MIMGU_mgv1a022696mg Erythranthe guttata	Erythranthe guttata	34.466	3	205	29	229	4.89e-26	114
MN690608_NS10	TYI06891.1	hypothetical protein ES332_A10G190300v1 Gossypium tomentosum	Gossypium tomentosum	34.615	2	205	45	247	4.9e-26	115
MN690608_NS10	XP_006353646.1	PREDICTED: uridine kinase-like protein 1 chloroplastic Solanum tuberosum	Solanum tuberosum	35.577	2	205	63	265	4.92e-26	115
MN690608_NS10	NXL10818.1	UCK2 kinase partial	Mesembrinibis cayennensis	32.243	2	205	18	228	4.93e-26	111
MN690608_NS10	KAF8501696.1	armadillo/beta-catenin/plakoglobin Russula emetica	Russula emetica	31.343	4	202	73	271	4.95e-26	115
MN690608_NS10	NWH58108.1	UCK2 kinase partial	Geococcyx californianus	32.243	2	205	21	231	4.98e-26	111
MN690608_NS10	NWI35530.1	UCK2 kinase partial	Picathartes gymnocephalus	32.243	2	205	21	231	4.98e-26	111
MN690608_NS10	XP_027469742.1	uridine-cytidine kinase 2 Zalophus californianus	Zalophus californianus	32.71	2	205	19	229	4.98e-26	111
MN690608_NS10	WP_026505610.1	uridine kinase Butyrivibrio sp. NC3005	Butyrivibrio sp. NC3005	33.495	2	205	4	203	5.01e-26	110
MN690608_NS10	XP_025276708.1	uridine-cytidine kinase 2 Canis lupus dingo	Canis lupus dingo	32.71	2	205	19	229	5.03e-26	111
MN690608_NS10	NWR76556.1	UCK2 kinase partial	Centropus unirufus	32.243	2	205	19	229	5.03e-26	111
MN690608_NS10	XP_036198473.1	uridine-cytidine kinase 2 isoform X2 Myotis myotis	Myotis myotis	32.864	3	205	19	228	5.03e-26	111
MN690608_NS10	ACH44066.1	putative uridine-cytidine kinase 2 variant 2 Taeniopygia guttata	Taeniopygia guttata	32.243	2	205	19	229	5.03e-26	111
MN690608_NS10	NP_001153506.1	uridine-cytidine kinase 2 Taeniopygia guttata	Taeniopygia guttata	32.243	2	205	19	229	5.03e-26	111
MN690608_NS10	TRZ26896.1	hypothetical protein HGM15179_000240 Zosterops borbonicus	Zosterops borbonicus	32.243	2	205	19	229	5.03e-26	111
MN690608_NS10	NXH97004.1	UCK2 kinase partial	Pachycephala philippinensis	32.243	2	205	21	231	5.04e-26	111
MN690608_NS10	XP_015725175.1	uridine-cytidine kinase 2 Coturnix japonica	Coturnix japonica	32.243	2	205	19	229	5.09e-26	111
MN690608_NS10	NWQ64799.1	UCK2 kinase partial	Neopipo cinnamomea	32.243	2	205	20	230	5.14e-26	111
MN690608_NS10	NXI77611.1	UCK2 kinase partial	Rhipidura dahli	32.243	2	205	21	231	5.15e-26	111
MN690608_NS10	NWT20385.1	UCK2 kinase partial	Vireo altiloquus	32.243	2	205	21	231	5.26e-26	111
MN690608_NS10	WP_018983808.1	uridine kinase Salinimonas chungwhensis	Salinimonas chungwhensis	34.3	3	206	4	207	5.3e-26	110
MN690608_NS10	NWZ62996.1	UCK2	Acrocephalus arundinaceus	32.243	2	205	21	231	5.31e-26	111
MN690608_NS10	XP_016624566.1	uridine kinase Cladophialophora bantiana CBS 173.52	Cladophialophora bantiana CBS 173.52	31.863	5	205	40	240	5.32e-26	115
MN690608_NS10	OQD84644.1	hypothetical protein PENANT_c012G06205 Penicillium antarcticum	Penicillium antarcticum	33.831	5	202	25	222	5.46e-26	115
MN690608_NS10	XP_022843496.1	uridine kinase-like protein 1 chloroplastic isoform X2 Olea europaea var. sylvestris	Olea europaea var. sylvestris	34.135	2	205	61	263	5.52e-26	115
MN690608_NS10	KAB2614016.1	uridine kinase-like protein 5 Pyrus ussuriensis x Pyrus communis	Pyrus ussuriensis x Pyrus communis	33.498	2	201	48	245	5.58e-26	115
MN690608_NS10	XP_030311195.1	uridine-cytidine kinase 2 Calypte anna	Calypte anna	32.243	2	205	19	229	5.66e-26	111
MN690608_NS10	XP_002673338.1	Phosphoribulokinase/uridine kinase Naegleria gruberi strain NEG-M	Naegleria gruberi strain NEG-M	34.804	2	201	60	259	5.66e-26	111
MN690608_NS10	PUZ52366.1	hypothetical protein GQ55_6G263800 Panicum hallii var. hallii	Panicum hallii var. hallii	34.615	2	205	58	260	5.67e-26	115
MN690608_NS10	XP_003553920.1	uridine kinase-like protein 1 chloroplastic Glycine max	Glycine max	35.096	2	205	54	256	5.7e-26	115
MN690608_NS10	NWV77388.1	UCK2 kinase partial	Dasyornis broadbenti	32.243	2	205	20	230	5.78e-26	111
MN690608_NS10	NWU96817.1	UCK2 kinase partial	Upupa epops	32.243	2	205	20	230	5.78e-26	111
MN690608_NS10	AQZ13779.1	URK1 (YNR012W) Zygosaccharomyces parabailii	Zygosaccharomyces parabailii	33.333	3	205	41	244	5.91e-26	115
MN690608_NS10	XP_013685011.1	uridine kinase-like protein 2 chloroplastic isoform X4 Brassica napus	Brassica napus	33.824	2	201	61	259	5.98e-26	115
MN690608_NS10	XP_021863069.1	uridine kinase-like protein 1 chloroplastic Spinacia oleracea	Spinacia oleracea	34.615	2	205	55	257	5.98e-26	115
MN690608_NS10	PYT00049.1	uridine kinase Acidobacteria bacterium	Acidobacteria bacterium	37.255	5	205	2	200	6.03e-26	109
MN690608_NS10	CAD2125883.1	unnamed protein product Meloidogyne enterolobii	Meloidogyne enterolobii	34.45	2	202	107	307	6.07e-26	115
MN690608_NS10	KAE8145420.1	putative uridine kinase Aspergillus avenaceus	Aspergillus avenaceus	34.328	5	202	25	222	6.12e-26	114
MN690608_NS10	KAF0901084.1	hypothetical protein E2562_037650 Oryza meyeriana var. granulata	Oryza meyeriana var. granulata	34.135	2	205	64	266	6.14e-26	115
MN690608_NS10	OGS11538.1	hypothetical protein A2285_06770 Elusimicrobia bacterium RIFOXYA12_FULL_57_11	Elusimicrobia bacterium RIFOXYA12_FULL_57_11	36.559	4	186	9	190	6.22e-26	110
MN690608_NS10	XP_016607573.1	uridine kinase Spizellomyces punctatus DAOM BR117	Spizellomyces punctatus DAOM BR117	33.81	3	205	39	248	6.23e-26	111
MN690608_NS10	XP_022320850.1	uridine-cytidine kinase 2-like isoform X1 Crassostrea virginica	Crassostrea virginica	33.962	2	205	49	259	6.25e-26	111
MN690608_NS6	AAM73752.1	capsid protein precursor Human astrovirus 5	Human astrovirus 5	32.5	104	217	242	360	4.7e-07	61.2
MN690608_NS6	Q4TWH7.1	RecName: Full=Capsid polyprotein VP90; Contains: RecName: Full=Capsid polyprotein VP70; Contains: RecName: Full=Capsid protein VP34; Contains: RecName: Full=Capsid protein VP27; Contains: RecName: Full=Capsid protein VP25	Human astrovirus 5	32.5	104	217	649	767	2.17e-06	59.6
MN690608_NS6	AZB52204.1	capsid protein Human astrovirus 5	Human astrovirus 5	32.773	105	217	650	767	8.71e-06	58.1
MT350598_P10	AAF45157.1	membrane fusion protein p10 Nelson Bay orthoreovirus	Nelson Bay orthoreovirus	50	3	91	4	95	3.88e-22	92.3
MT350598_P10	ADE40974.1	p10 xi river reovirus	xi river reovirus	49.462	2	91	3	95	3.05e-20	87.3
MT350598_P10	YP_007507326.1	P10 Melaka orthoreovirus	Melaka orthoreovirus	51.899	2	77	3	81	3.34e-19	84.6
MT350598_P10	YP_009507785.1	membrane fusion protein p10 Pulau reovirus	Pulau reovirus	51.899	2	77	3	81	3.34e-19	84.6
MT350598_P10	AIX94446.1	p10 Pteropine orthoreovirus	Pteropine orthoreovirus	49.462	2	91	3	95	4.49e-19	84.2
MT350598_P10	AES12474.1	p10 Pteropine orthoreovirus Sikamat/MYS/2010	Pteropine orthoreovirus Sikamat/MYS/2010	53.165	2	77	3	81	4.54e-19	84.2
MT350598_P10	BAW99777.1	membrane fusion protein Pteropine orthoreovirus	Pteropine orthoreovirus	48.387	2	91	3	95	2.19e-18	82.7
MT350598_P10	ACC77635.1	P10 Kampar orthoreovirus	Kampar orthoreovirus	48.387	2	91	3	95	1.06e-16	78.4
MT350598_P10	AKH03111.1	p10 Avian orthoreovirus	Avian orthoreovirus	44.565	2	88	15	106	1.71e-16	78.1
MT350598_P10	ABA33820.1	membrane fusion protein p10 Muscovy duck reovirus	Muscovy duck reovirus	43.478	2	88	7	98	2.11e-16	77.7
MT350598_P10	ABI97287.1	p10 Avian orthoreovirus	Avian orthoreovirus	43.478	2	88	7	98	2.14e-16	77.7
MT350598_P10	AAK18186.1	membrane fusion protein p10 Avian reovirus strain S1133	Avian reovirus strain S1133	43.478	2	88	7	98	2.23e-16	77.7
MT350598_P10	AKH03120.1	p10 Avian orthoreovirus	Avian orthoreovirus	44.565	2	88	13	104	2.4e-16	77.7
MT350598_P10	AAB61605.1	10 kDa protein Avian orthoreovirus	Avian orthoreovirus	43.478	2	88	7	98	2.84e-16	77.3
MT350598_P10	AKH03117.1	p10 Avian orthoreovirus	Avian orthoreovirus	43.478	2	88	15	106	4.36e-16	77.3
MT350598_P10	AKH03114.1	p10 Avian orthoreovirus	Avian orthoreovirus	43.478	2	88	13	104	4.98e-16	76.9
MT350598_P10	AAR10961.1	fusion protein p10 Avian orthoreovirus	Avian orthoreovirus	44.565	2	88	7	98	5.77e-16	76.5
MT350598_P10	AKH03069.1	p10 Avian orthoreovirus	Avian orthoreovirus	43.478	2	88	15	106	6.11e-16	76.9
MT350598_P10	AIS22862.1	p10 protein Avian orthoreovirus	Avian orthoreovirus	43.478	2	88	7	98	9.03e-16	76.1
MT350598_P10	AGM48325.1	p10 Avian orthoreovirus	Avian orthoreovirus	43.478	2	88	7	98	9.74e-16	76.1
MT350598_P10	AAR10966.1	fusion protein p10 Avian orthoreovirus	Avian orthoreovirus	44.565	2	88	7	98	1.43e-15	75.7
MT350598_P10	AIS22850.1	p10 protein Avian orthoreovirus	Avian orthoreovirus	42.391	2	88	7	98	1.66e-15	75.4
MT350598_P10	BAQ95393.1	membrane fusion protein p10 Avian orthoreovirus	Avian orthoreovirus	45.455	2	85	5	92	2.51e-15	75
MT350598_P10	ACB11344.1	p10 Avian orthoreovirus	Avian orthoreovirus	42.391	2	88	7	98	6.72e-15	73.8
MT350598_P10	ABN46971.1	p10 protein Avian orthoreovirus	Avian orthoreovirus	44.318	2	85	7	94	1.53e-14	73.1
MT350598_P10	ABY78878.1	membrane fusion protein P10 Psittacine orthoreovirus SRK/Germany/2007	Psittacine orthoreovirus SRK/Germany/2007	47.126	2	85	7	93	1.61e-14	73.1
MT350598_P10	AEP17494.1	membrane fusion protein Orthoreovirus HK46886/09	Orthoreovirus HK46886/09	44.944	6	91	1	89	3.43e-14	71.9
MT350598_P10	ABN46974.1	p10 protein Avian orthoreovirus	Avian orthoreovirus	43.182	2	85	7	94	3.99e-14	71.9
MT350598_P10	AHW40452.1	p10 Tvarminne avian virus	Tvarminne avian virus	43.678	2	85	7	93	5.27e-14	71.5
MT350598_P10	QLJ84441.1	FAST protein Kasama virus	Kasama virus	50	27	91	28	95	1.17e-13	70.7
MT350598_P10	QJW82760.1	p10 fusion-associated small transmembrane protein Corvid orthoreovirus	Corvid orthoreovirus	42.529	2	85	7	93	1.39e-13	70.7
MT350598_P10	ABW16998.1	membrane fusion protein Reovirus strain HK23629/07	Reovirus strain HK23629/07	52	6	77	1	75	7.21e-13	68.4
MT350598_P10	AED99910.1	p10 Avian orthoreovirus	Avian orthoreovirus	44.828	2	85	7	93	1.58e-12	68
MT350598_P10	APD15453.1	FAST Avian orthoreovirus	Avian orthoreovirus	42.391	2	88	7	98	2.58e-12	67.3
MT350598_P10	QJW82772.1	p10 fusion-associated small transmembrane (FAST) protein Chatham orthoreovirus	Chatham orthoreovirus	40.449	2	85	4	92	3.91e-12	66.9
MT350598_P10	APD15489.1	FAST Avian orthoreovirus	Avian orthoreovirus	42.391	2	88	7	98	5.12e-12	66.5
MT350598_P10	APD15393.1	FAST Avian orthoreovirus	Avian orthoreovirus	41.304	2	88	7	98	1.03e-11	65.7
MT350598_P10	APD15405.1	FAST Avian orthoreovirus	Avian orthoreovirus	41.304	2	88	7	98	1.03e-11	65.7
MT350598_P10	AAF45154.1	membrane fusion protein p10 ARV-138	ARV-138	41.304	2	88	7	98	1.35e-11	65.3
MT350598_P10	BAQ19499.1	P10 Avian orthoreovirus	Avian orthoreovirus	41.379	2	85	7	93	7.04e-11	63.8
MT350598_P10	AGO32037.1	p10 Avian orthoreovirus	Avian orthoreovirus	43.038	2	76	7	85	1.16e-09	60.7
MT350598_P10	APD15477.1	FAST Avian orthoreovirus	Avian orthoreovirus	44.318	2	85	7	94	1.31e-08	58
MT350598_P10	APD15429.1	FAST Avian orthoreovirus	Avian orthoreovirus	44.318	2	85	7	94	1.46e-08	57.6
MT350598_P10	APD15381.1	FAST Avian orthoreovirus	Avian orthoreovirus	39.773	2	85	7	94	2.04e-08	57.3
MT350598_P10	AKH40955.1	NS FAST protein Avian orthoreovirus	Avian orthoreovirus	36.957	2	89	7	98	3.79e-08	56.9
MT350598_P10	APD15417.1	FAST Avian orthoreovirus	Avian orthoreovirus	38.636	2	85	7	94	7.33e-08	56.1
MT350598_P10	ABN46972.1	p10 protein Avian orthoreovirus	Avian orthoreovirus	37.5	2	85	7	94	9.3e-08	55.7
MT350598_P10	BAV18308.1	membrane fusion protein p10 Avian orthoreovirus	Avian orthoreovirus	39.13	2	89	7	98	9.3e-08	55.7
MT350598_P10	AIA57433.1	p10 Avian orthoreovirus	Avian orthoreovirus	37.5	2	85	7	94	1.3e-07	55.3
MT350598_P10	AIA57457.1	p10 Avian orthoreovirus	Avian orthoreovirus	37.5	2	85	7	94	1.3e-07	55.3
MT350598_P10	ABN46970.1	p10 protein Avian orthoreovirus	Avian orthoreovirus	37.5	2	85	7	94	2.57e-07	54.6
MT350598_P10	AIA57439.1	p10 Avian orthoreovirus	Avian orthoreovirus	36.364	2	85	7	94	4.19e-07	54.2
MT350598_P10	ABL96273.1	p10 Avian orthoreovirus	Avian orthoreovirus	36.364	2	85	7	94	6.18e-07	53.8
MT350598_P10	AIA57445.1	p10 Avian orthoreovirus	Avian orthoreovirus	36.364	2	85	7	94	6.59e-07	53.4
MT350598_P10	ABG24269.1	p10 protein Avian orthoreovirus	Avian orthoreovirus	34.615	2	76	5	82	7.75e-07	53.4
MT350598_P10	AIA57448.1	p10 Avian orthoreovirus	Avian orthoreovirus	37.5	2	85	7	94	7.84e-07	53.4
MT350598_P10	AAA57266.1	ORF Avian orthoreovirus	Avian orthoreovirus	60	2	41	7	46	5.14e-06	51.1
MT820627_ORF2b	XP_005369282.1	C-type lectin domain family 2 member D11-like isoform X2 Microtus ochrogaster	Microtus ochrogaster	42.568	8	148	51	195	4.55e-34	128
MT820627_ORF2b	XP_013209957.1	C-type lectin domain family 2 member D11-like isoform X4 Microtus ochrogaster	Microtus ochrogaster	42.568	8	148	1	145	2.23e-33	125
MT820627_ORF2b	XP_013209956.1	C-type lectin domain family 2 member D11-like isoform X3 Microtus ochrogaster	Microtus ochrogaster	48.649	40	148	57	167	1.01e-32	124
MT820627_ORF2b	XP_013209955.1	C-type lectin domain family 2 member D11-like isoform X1 Microtus ochrogaster	Microtus ochrogaster	48.649	40	148	107	217	2.09e-32	125
MT820627_ORF2b	XP_005369277.1	C-type lectin domain family 2 member D11-like Microtus ochrogaster	Microtus ochrogaster	48.649	40	148	107	217	1.95e-31	122
MT820627_ORF2b	XP_005369278.1	C-type lectin domain family 2 member D11-like Microtus ochrogaster	Microtus ochrogaster	41.096	8	148	51	195	1.22e-30	120
MT820627_ORF2b	XP_028737340.1	C-type lectin domain family 2 member D11-like Peromyscus leucopus	Peromyscus leucopus	41.216	9	148	42	189	2.28e-30	118
MT820627_ORF2b	XP_035304625.1	C-type lectin domain family 2 member D11-like Cricetulus griseus	Cricetulus griseus	40.816	10	148	31	177	3.17e-30	118
MT820627_ORF2b	XP_027285609.1	C-type lectin domain family 2 member D11 isoform X2 Cricetulus griseus	Cricetulus griseus	41.958	8	148	51	193	4.88e-30	118
MT820627_ORF2b	XP_006998189.2	PREDICTED: C-type lectin domain family 2 member D11-like Peromyscus maniculatus bairdii	Peromyscus maniculatus bairdii	41.096	8	148	48	189	5.17e-30	117
MT820627_ORF2b	EGV96749.1	C-type lectin domain family 2 member D11 Cricetulus griseus	Cricetulus griseus	41.958	8	148	51	193	8.47e-30	117
MT820627_ORF2b	XP_008845639.2	C-type lectin domain family 2 member D11 Nannospalax galili	Nannospalax galili	38.255	7	148	48	192	4.31e-29	115
MT820627_ORF2b	XP_006996466.2	PREDICTED: C-type lectin domain family 2 member D11-like Peromyscus maniculatus bairdii	Peromyscus maniculatus bairdii	39.865	9	148	45	192	1.43e-28	114
MT820627_ORF2b	XP_005369279.1	C-type lectin domain family 2 member D11-like Microtus ochrogaster	Microtus ochrogaster	45.763	40	153	85	202	2.34e-28	113
MT820627_ORF2b	XP_006996467.1	PREDICTED: C-type lectin domain family 2 member D11-like Peromyscus maniculatus bairdii	Peromyscus maniculatus bairdii	47.748	40	148	79	189	2.55e-28	113
MT820627_ORF2b	XP_023364851.1	C-type lectin domain family 2 member D11-like isoform X2 Otolemur garnettii	Otolemur garnettii	37.255	7	148	45	193	7.48e-28	112
MT820627_ORF2b	XP_023597321.1	C-type lectin domain family 2 member F isoform X3 Trichechus manatus latirostris	Trichechus manatus latirostris	38.621	7	148	47	191	8.24e-28	112
MT820627_ORF2b	XP_013209933.2	C-type lectin domain family 2 member D11-like Microtus ochrogaster	Microtus ochrogaster	38.462	8	148	51	192	9.98e-28	112
MT820627_ORF2b	XP_021482122.1	C-type lectin domain family 2 member D11-like Meriones unguiculatus	Meriones unguiculatus	39.161	8	148	55	197	1.02e-27	112
MT820627_ORF2b	XP_023597320.1	C-type lectin domain family 2 member D11 isoform X2 Trichechus manatus latirostris	Trichechus manatus latirostris	38.621	7	148	59	203	1.11e-27	112
MT820627_ORF2b	XP_023364850.1	C-type lectin domain family 2 member D11-like isoform X1 Otolemur garnettii	Otolemur garnettii	37.255	7	148	70	218	1.38e-27	112
MT820627_ORF2b	XP_023597318.1	C-type lectin domain family 2 member D11 isoform X1 Trichechus manatus latirostris	Trichechus manatus latirostris	38.621	7	148	68	212	1.38e-27	112
MT820627_ORF2b	XP_006914750.1	C-type lectin domain family 2 member E-like Pteropus alecto	Pteropus alecto	41.739	40	152	80	194	3.88e-27	110
MT820627_ORF2b	XP_019489023.1	PREDICTED: C-type lectin domain family 2 member H-like Hipposideros armiger	Hipposideros armiger	34.722	7	148	48	191	5.32e-27	110
MT820627_ORF2b	XP_003803622.1	C-type lectin domain family 2 member E-like Otolemur garnettii	Otolemur garnettii	39.726	10	148	73	218	6.46e-27	110
MT820627_ORF2b	XP_014649514.1	PREDICTED: C-type lectin domain family 2 member H-like Ceratotherium simum simum	Ceratotherium simum simum	34.965	8	148	50	192	8.45e-27	110
MT820627_ORF2b	XP_006875544.1	PREDICTED: C-type lectin domain family 2 member D Chrysochloris asiatica	Chrysochloris asiatica	41.441	40	148	59	169	9.57e-27	108
MT820627_ORF2b	XP_012981476.1	C-type lectin domain family 2 member D11-like Mesocricetus auratus	Mesocricetus auratus	37.255	7	148	43	195	9.64e-27	110
MT820627_ORF2b	XP_021485576.1	C-type lectin domain family 2 member D11-like Meriones unguiculatus	Meriones unguiculatus	37.5	7	148	24	167	1.35e-26	108
MT820627_ORF2b	XP_023389705.1	uncharacterized protein LOC105295907 isoform X1 Pteropus vampyrus	Pteropus vampyrus	35.762	13	152	44	194	1.66e-26	114
MT820627_ORF2b	XP_008839810.1	C-type lectin domain family 2 member D11-like Nannospalax galili	Nannospalax galili	45.045	40	148	16	126	4.58e-26	106
MT820627_ORF2b	XP_021510952.1	C-type lectin domain family 2 member D Meriones unguiculatus	Meriones unguiculatus	36.806	7	148	47	190	5.67e-26	107
MT820627_ORF2b	XP_037703536.1	C-type lectin domain family 2 member D11-like isoform X8 Choloepus didactylus	Choloepus didactylus	41.441	40	148	84	194	6.46e-26	107
MT820627_ORF2b	XP_023389706.1	uncharacterized protein LOC105295907 isoform X3 Pteropus vampyrus	Pteropus vampyrus	42.609	40	152	12	126	8.7e-26	111
MT820627_ORF2b	OBS69955.1	hypothetical protein A6R68_01506 Neotoma lepida	Neotoma lepida	45.946	40	148	57	167	9.33e-26	106
MT820627_ORF2b	YP_009408383.1	C-type lectin-like type-II membrane protein Murmansk poxvirus	Murmansk poxvirus	43.243	40	148	15	125	1.23e-25	105
MT820627_ORF2b	XP_019489022.1	PREDICTED: C-type lectin domain family 2 member H-like isoform X2 Hipposideros armiger	Hipposideros armiger	33.333	7	148	46	189	2.09e-25	106
MT820627_ORF2b	XP_037703529.1	C-type lectin domain family 2 member D11-like isoform X1 Choloepus didactylus	Choloepus didactylus	41.441	40	148	140	250	2.33e-25	107
MT820627_ORF2b	XP_015984347.1	C-type lectin domain family 2 member D11 Rousettus aegyptiacus	Rousettus aegyptiacus	41.228	40	151	78	191	3.17e-25	105
MT820627_ORF2b	XP_012806678.1	PREDICTED: C-type lectin domain family 2 member D11-like Jaculus jaculus	Jaculus jaculus	37.671	8	151	152	297	3.26e-25	108
MT820627_ORF2b	XP_026266668.1	C-type lectin domain family 2 member D Urocitellus parryii	Urocitellus parryii	35.664	8	148	52	194	4.88e-25	105
MT820627_ORF2b	XP_034367368.1	C-type lectin domain family 2 member D11-like isoform X1 Arvicanthis niloticus	Arvicanthis niloticus	35.664	8	148	48	190	4.98e-25	105
MT820627_ORF2b	XP_015362790.1	PREDICTED: C-type lectin domain family 2 member E-like Marmota marmota marmota	Marmota marmota marmota	35.664	8	148	52	194	5.27e-25	105
MT820627_ORF2b	XP_034367364.1	C-type lectin domain family 2 member D11-like Arvicanthis niloticus	Arvicanthis niloticus	35.172	8	148	74	216	6.64e-25	105
MT820627_ORF2b	XP_019489019.1	PREDICTED: C-type lectin domain family 2 member E-like isoform X1 Hipposideros armiger	Hipposideros armiger	33.333	7	148	85	228	6.65e-25	105
MT820627_ORF2b	ABX54837.1	C-type lectin-related protein 11 Rattus norvegicus	Rattus norvegicus	36.364	8	148	48	190	6.86e-25	105
MT820627_ORF2b	XP_034367369.1	C-type lectin domain family 2 member D11-like isoform X2 Arvicanthis niloticus	Arvicanthis niloticus	34.965	8	148	48	190	7.66e-25	104
MT820627_ORF2b	NP_001041540.1	C-type lectin domain family 2 member D11 Rattus norvegicus	Rattus norvegicus	36.364	8	148	48	190	8.34e-25	104
MT820627_ORF2b	ABA47206.1	Ocil/Clrb-like protein Rattus norvegicus	Rattus norvegicus	36.364	8	148	48	190	8.71e-25	104
MT820627_ORF2b	XP_032761461.1	C-type lectin domain family 2 member D11 Rattus rattus	Rattus rattus	36.111	7	148	47	190	9.49e-25	104
MT820627_ORF2b	XP_012602524.1	C-type lectin domain family 2 member D isoform X3 Microcebus murinus	Microcebus murinus	39.655	35	148	80	195	1.05e-24	104
MT820627_ORF2b	XP_005342362.1	C-type lectin domain family 2 member E-like Ictidomys tridecemlineatus	Ictidomys tridecemlineatus	34.266	8	148	52	194	1.23e-24	104
MT820627_ORF2b	XP_012602523.1	C-type lectin domain family 2 member D isoform X2 Microcebus murinus	Microcebus murinus	39.655	35	148	97	212	1.56e-24	104
MT820627_ORF2b	XP_035111601.1	C-type lectin domain family 2 member E isoform X1 Callithrix jacchus	Callithrix jacchus	36.735	11	148	50	196	1.86e-24	104
MT820627_ORF2b	YP_009408578.1	C-type lectin domain containing protein NY_014 poxvirus	NY_014 poxvirus	44.144	40	148	2	112	1.92e-24	101
MT820627_ORF2b	XP_027779641.1	C-type lectin domain family 2 member E-like Marmota flaviventris	Marmota flaviventris	34.965	8	148	52	194	2.17e-24	103
MT820627_ORF2b	XP_023364852.1	C-type lectin domain family 2 member E-like Otolemur garnettii	Otolemur garnettii	40.152	19	148	66	193	2.22e-24	103
MT820627_ORF2b	XP_003803433.1	C-type lectin domain family 2 member D11-like Otolemur garnettii	Otolemur garnettii	36.567	17	148	64	193	2.3e-24	103
MT820627_ORF2b	XP_037370267.1	C-type lectin domain family 2 member D-like Talpa occidentalis	Talpa occidentalis	35.915	11	148	64	200	2.76e-24	103
MT820627_ORF2b	ABA47205.1	Ocil/Clrb-like protein Rattus norvegicus	Rattus norvegicus	35.664	8	148	48	190	3e-24	103
MT820627_ORF2b	XP_035111602.1	C-type lectin domain family 2 member E isoform X2 Callithrix jacchus	Callithrix jacchus	37.241	11	148	50	194	3.27e-24	103
MT820627_ORF2b	XP_012602522.1	C-type lectin domain family 2 member D isoform X1 Microcebus murinus	Microcebus murinus	39.655	35	148	135	250	3.47e-24	104
MT820627_ORF2b	XP_016040554.1	PREDICTED: C-type lectin domain family 2 member D11 Erinaceus europaeus	Erinaceus europaeus	39.64	40	148	86	196	3.47e-24	103
MT820627_ORF2b	XP_021482121.1	C-type lectin domain family 2 member D11-like isoform X3 Meriones unguiculatus	Meriones unguiculatus	35.417	7	148	57	200	3.67e-24	103
MT820627_ORF2b	XP_031239454.1	C-type lectin domain family 2 member D11-like isoform X2 Mastomys coucha	Mastomys coucha	36.765	15	148	55	190	3.89e-24	102
MT820627_ORF2b	XP_006901816.1	PREDICTED: C-type lectin domain family 2 member F-like Elephantulus edwardii	Elephantulus edwardii	42.342	40	148	115	225	4.5e-24	103
MT820627_ORF2b	XP_021482120.1	C-type lectin domain family 2 member D11-like isoform X2 Meriones unguiculatus	Meriones unguiculatus	35.417	7	148	67	210	4.57e-24	103
MT820627_ORF2b	XP_005369280.3	C-type lectin domain family 2 member D11-like Microtus ochrogaster	Microtus ochrogaster	35.172	8	148	51	195	5.02e-24	102
MT820627_ORF2b	XP_032127778.1	C-type lectin domain family 2 member E-like isoform X2 Sapajus apella	Sapajus apella	37.241	11	148	50	194	5.13e-24	103
MT820627_ORF2b	EDM01753.1	rCG30104 Rattus norvegicus	Rattus norvegicus	36.17	8	146	48	188	5.14e-24	102
MT820627_ORF2b	XP_007935413.1	PREDICTED: C-type lectin domain family 2 member D-like Orycteropus afer afer	Orycteropus afer afer	39.655	35	148	78	193	5.39e-24	102
MT820627_ORF2b	YP_004940312.1	protein S28 Saimiriine betaherpesvirus 4	Saimiriine betaherpesvirus 4	39.13	36	148	33	147	5.52e-24	101
MT820627_ORF2b	XP_015285847.1	PREDICTED: C-type lectin domain family 2 member D isoform X2 Macaca fascicularis	Macaca fascicularis	35.417	9	148	24	167	5.77e-24	101
MT820627_ORF2b	XP_008847439.2	C-type lectin domain family 2 member E-like Nannospalax galili	Nannospalax galili	36	7	148	48	192	6.82e-24	102
MT820627_ORF2b	XP_032127777.1	C-type lectin domain family 2 member E-like isoform X1 Sapajus apella	Sapajus apella	36.054	11	148	50	196	7.49e-24	102
MT820627_ORF2b	XP_032974206.1	C-type lectin domain family 2 member E-like Rhinolophus ferrumequinum	Rhinolophus ferrumequinum	37.008	24	148	70	196	7.53e-24	102
MT820627_ORF2b	XP_021482119.1	C-type lectin domain family 2 member D11-like isoform X1 Meriones unguiculatus	Meriones unguiculatus	35.417	7	148	99	242	8.76e-24	103
MT820627_ORF2b	XP_015006541.1	C-type lectin domain family 2 member D isoform X1 Macaca mulatta	Macaca mulatta	35.417	9	148	47	190	8.93e-24	101
MT820627_ORF2b	XP_035292855.1	C-type lectin domain family 2 member D11-like isoform X1 Cricetulus griseus	Cricetulus griseus	45.217	36	148	107	221	1.06e-23	102
MT820627_ORF2b	XP_021046925.1	C-type lectin domain family 2 member D11-like Mus pahari	Mus pahari	37.748	8	148	48	191	1.47e-23	101
MT820627_ORF2b	XP_029060535.1	C-type lectin domain family 2 member D isoform X2 Monodon monoceros	Monodon monoceros	32	7	152	49	195	1.64e-23	101
MT820627_ORF2b	YP_007016422.1	e1.5 Murid betaherpesvirus 8	Murid betaherpesvirus 8	45.614	40	151	56	169	1.76e-23	100
MT820627_ORF2b	XP_012595429.1	C-type lectin domain family 2 member H isoform X1 Microcebus murinus	Microcebus murinus	35.443	1	148	32	188	1.87e-23	101
MT820627_ORF2b	XP_020028962.1	C-type lectin domain family 2 member F-like isoform X1 Castor canadensis	Castor canadensis	38.346	19	148	63	194	1.88e-23	101
MT820627_ORF2b	XP_017376617.1	C-type lectin domain family 2 member E-like isoform X3 Cebus imitator	Cebus imitator	36.054	11	148	13	159	2.2e-23	100
MT820627_ORF2b	XP_023364848.1	LOW QUALITY PROTEIN: C-type lectin domain family 2 member D-like Otolemur garnettii	Otolemur garnettii	42.453	45	148	14	119	2.22e-23	98.9
MT820627_ORF2b	XP_037591711.1	C-type lectin domain family 2 member E-like isoform X2 Cebus imitator	Cebus imitator	37.241	11	148	50	194	2.48e-23	101
MT820627_ORF2b	XP_037591710.1	C-type lectin domain family 2 member E-like isoform X1 Cebus imitator	Cebus imitator	36.054	11	148	50	196	2.51e-23	101
MT820627_ORF2b	XP_014706434.1	PREDICTED: C-type lectin domain family 2 member H-like Equus asinus	Equus asinus	32.168	8	148	50	192	2.6e-23	100
MT820627_ORF2b	XP_035114428.1	C-type lectin domain family 2 member E-like Callithrix jacchus	Callithrix jacchus	36.735	11	148	198	344	2.63e-23	104
MT820627_ORF2b	ACV82559.1	C-type lectin-like receptor Cervidpoxvirus reindeer/Ontario/2008	Cervidpoxvirus reindeer/Ontario/2008	38.462	38	152	86	202	3.23e-23	100
MT820627_ORF2b	KAF0882703.1	CLC2D protein Crocuta crocuta	Crocuta crocuta	38.938	40	151	1	113	3.7e-23	97.7
MT820627_ORF2b	XP_034367370.1	C-type lectin domain family 2 member D11-like isoform X1 Arvicanthis niloticus	Arvicanthis niloticus	39.64	40	148	80	190	3.86e-23	100
MT820627_ORF2b	XP_015006543.1	C-type lectin domain family 2 member D isoform X3 Macaca mulatta	Macaca mulatta	39.091	40	148	44	153	4.67e-23	99.3
MT820627_ORF2b	XP_010989095.2	C-type lectin domain family 2 member D Camelus dromedarius	Camelus dromedarius	32.653	7	148	42	186	4.88e-23	100
MT820627_ORF2b	XP_008535718.1	PREDICTED: C-type lectin domain family 2 member D11-like isoform X2 Equus przewalskii	Equus przewalskii	39.64	40	148	41	151	5.07e-23	98.9
MT820627_ORF2b	XP_036864617.1	C-type lectin domain family 2 member D11-like Manis javanica	Manis javanica	33.793	12	148	43	187	5.34e-23	100
MT820627_ORF2b	XP_005610976.1	C-type lectin domain family 2 member D11 isoform X2 Equus caballus	Equus caballus	39.64	40	148	41	151	5.77e-23	98.9
MT820627_ORF2b	XP_015006542.1	C-type lectin domain family 2 member D isoform X2 Macaca mulatta	Macaca mulatta	39.091	40	148	53	162	5.88e-23	99.3
MT820627_ORF2b	XP_034367372.1	C-type lectin domain family 2 member D11-like isoform X2 Arvicanthis niloticus	Arvicanthis niloticus	39.64	40	148	31	141	6.74e-23	98.5
MT820627_ORF2b	XP_004311492.3	C-type lectin domain family 2 member D Tursiops truncatus	Tursiops truncatus	36.806	9	148	61	191	6.75e-23	100
MT820627_ORF2b	XP_005610975.1	C-type lectin domain family 2 member H isoform X1 Equus caballus	Equus caballus	39.64	40	148	82	192	6.83e-23	99.7
MT820627_ORF2b	EGV96754.1	C-type lectin domain family 2 member D11 Cricetulus griseus	Cricetulus griseus	44.348	36	148	131	245	7.09e-23	101
MT820627_ORF2b	XP_024588952.1	C-type lectin domain family 2 member D Neophocaena asiaeorientalis asiaeorientalis	Neophocaena asiaeorientalis asiaeorientalis	31.944	7	148	49	191	7.52e-23	99.7
MT820627_ORF2b	XP_032502030.1	C-type lectin domain family 2 member D11-like Phocoena sinus	Phocoena sinus	31.944	7	148	49	191	7.52e-23	99.7
MT820627_ORF2b	XP_015984376.2	C-type lectin domain family 2 member D Rousettus aegyptiacus	Rousettus aegyptiacus	33.775	11	148	37	183	7.94e-23	99.3
MT820627_ORF2b	XP_010335696.1	PREDICTED: C-type lectin domain family 2 member E-like Saimiri boliviensis boliviensis	Saimiri boliviensis boliviensis	35.374	11	148	50	196	8.24e-23	100
MT820627_ORF2b	XP_027632379.1	C-type lectin domain family 2 member E-like isoform X1 Tupaia chinensis	Tupaia chinensis	38.739	40	148	83	193	8.77e-23	99.7
MT820627_ORF2b	ACV82558.1	C-type lectin-like receptor Cervidpoxvirus mule deer/Oregon/2005	Cervidpoxvirus mule deer/Oregon/2005	35.766	21	152	66	202	8.84e-23	99.7
MT820627_ORF2b	XP_025257643.1	C-type lectin domain family 2 member D isoform X3 Theropithecus gelada	Theropithecus gelada	34.266	9	148	41	183	9.84e-23	99.3
MT820627_ORF2b	XP_020143229.1	C-type lectin domain family 2 member H isoform X2 Microcebus murinus	Microcebus murinus	35.443	1	148	1	157	1.07e-22	98.5
MT820627_ORF2b	XP_003906007.3	C-type lectin domain family 2 member D isoform X1 Papio anubis	Papio anubis	34.266	9	148	47	189	1.13e-22	99.3
MT820627_ORF2b	XP_021777711.2	C-type lectin domain family 2 member D isoform X2 Papio anubis	Papio anubis	34.266	9	148	24	166	1.18e-22	98.5
MT820627_ORF2b	XP_010944687.1	PREDICTED: C-type lectin domain family 2 member D Camelus bactrianus	Camelus bactrianus	31.579	8	148	33	182	1.27e-22	98.9
MT820627_ORF2b	XP_011771071.1	C-type lectin domain family 2 member D isoform X5 Macaca nemestrina	Macaca nemestrina	34.722	9	148	24	167	1.34e-22	98.5
MT820627_ORF2b	XP_034367366.1	C-type lectin domain family 2 member D11-like isoform X1 Arvicanthis niloticus	Arvicanthis niloticus	39.823	40	148	80	190	1.4e-22	98.9
MT820627_ORF2b	XP_014421061.2	C-type lectin domain family 2 member D Camelus ferus	Camelus ferus	31.579	8	148	37	186	1.4e-22	98.9
MT820627_ORF2b	XP_004692642.1	PREDICTED: C-type lectin domain family 2 member B Condylura cristata	Condylura cristata	37.168	38	148	41	153	1.65e-22	97.7
MT820627_ORF2b	XP_011920125.1	PREDICTED: C-type lectin domain family 2 member D isoform X4 Cercocebus atys	Cercocebus atys	34.266	9	148	39	181	2.08e-22	98.1
MT820627_ORF2b	XP_010374993.2	C-type lectin domain family 2 member D isoform X3 Rhinopithecus roxellana	Rhinopithecus roxellana	34.722	9	148	47	190	2.16e-22	98.5
MT820627_ORF2b	XP_011920124.1	PREDICTED: C-type lectin domain family 2 member D isoform X3 Cercocebus atys	Cercocebus atys	34.266	9	148	41	183	2.18e-22	98.1
MT820627_ORF2b	KAF4008520.1	hypothetical protein G4228_020272 Cervus hanglu yarkandensis	Cervus hanglu yarkandensis	30.556	7	148	31	174	2.18e-22	97.7
MT820627_ORF2b	XP_011771068.1	C-type lectin domain family 2 member D isoform X2 Macaca nemestrina	Macaca nemestrina	34.722	9	148	47	190	2.33e-22	98.5
MT820627_ORF2b	QEQ49559.1	C-type lectin domain containing protein Akhmeta virus	Akhmeta virus	44.828	40	148	43	152	2.4e-22	97
MT820627_ORF2b	XP_003410862.1	C-type lectin domain family 2 member D Loxodonta africana	Loxodonta africana	39.64	40	148	5	115	2.62e-22	96.2
MT820627_ORF2b	XP_037703537.1	C-type lectin domain family 2 member D-like isoform X1 Choloepus didactylus	Choloepus didactylus	33.784	7	148	42	187	2.68e-22	98.1
MT820627_ORF2b	XP_036722936.1	C-type lectin domain family 2 member D11-like Balaenoptera musculus	Balaenoptera musculus	34.483	7	148	48	191	2.75e-22	98.1
MT820627_ORF2b	XP_011771069.1	C-type lectin domain family 2 member D isoform X3 Macaca nemestrina	Macaca nemestrina	34.722	9	148	46	189	2.76e-22	98.1
MT820627_ORF2b	KAF4022810.1	hypothetical protein G4228_014416 Cervus hanglu yarkandensis	Cervus hanglu yarkandensis	31.944	7	148	31	174	2.77e-22	97.7
MT820627_ORF2b	XP_017653093.1	C-type lectin domain family 2 member D11-like Nannospalax galili	Nannospalax galili	40.171	36	148	78	193	2.9e-22	98.5
MT820627_ORF2b	XP_011771067.1	C-type lectin domain family 2 member D isoform X1 Macaca nemestrina	Macaca nemestrina	34.722	9	148	58	201	3e-22	98.5
MT820627_ORF2b	XP_034367374.1	C-type lectin domain family 2 member D11-like Arvicanthis niloticus	Arvicanthis niloticus	39.64	40	148	80	190	3.16e-22	98.1
MT820627_ORF2b	XP_017710326.1	PREDICTED: C-type lectin domain family 2 member D isoform X2 Rhinopithecus bieti	Rhinopithecus bieti	34.722	9	148	47	190	3.28e-22	98.1
MT820627_ORF2b	XP_011920123.1	PREDICTED: C-type lectin domain family 2 member D isoform X2 Cercocebus atys	Cercocebus atys	34.266	9	148	43	185	3.29e-22	97.7
MT820627_ORF2b	XP_017710325.1	PREDICTED: C-type lectin domain family 2 member D isoform X1 Rhinopithecus bieti	Rhinopithecus bieti	34.722	9	148	24	167	3.31e-22	97.4
MT820627_ORF2b	XP_007651338.1	C-type lectin domain family 2 member A Cricetulus griseus	Cricetulus griseus	33.566	7	148	42	181	3.55e-22	97.4
MT820627_ORF2b	XP_019291940.1	PREDICTED: C-type lectin domain family 2 member D isoform X2 Panthera pardus	Panthera pardus	39.091	40	148	38	147	3.62e-22	96.6
MT820627_ORF2b	XP_007090628.1	PREDICTED: C-type lectin domain family 2 member D isoform X2 Panthera tigris altaica	Panthera tigris altaica	39.091	40	148	38	147	3.62e-22	96.6
MT820627_ORF2b	ACV82557.1	C-type lectin-like receptor Cervidpoxvirus mule deer/California/1994	Cervidpoxvirus mule deer/California/1994	38.261	40	152	85	199	3.91e-22	97.7
MT820627_ORF2b	XP_014941622.1	C-type lectin domain family 2 member D isoform X2 Acinonyx jubatus	Acinonyx jubatus	39.091	40	148	38	147	4.03e-22	96.6
MT820627_ORF2b	XP_025786593.1	C-type lectin domain family 2 member D Puma concolor	Puma concolor	39.091	40	148	38	147	4.03e-22	96.6
MT820627_ORF2b	PNJ30645.1	CLEC2D isoform 1 Pongo abelii	Pongo abelii	34.694	9	151	31	177	4.66e-22	97
MT820627_ORF2b	XP_015091105.1	C-type lectin domain family 2 member D Vicugna pacos	Vicugna pacos	32.867	17	148	42	182	5.3e-22	97.4
MT820627_ORF2b	XP_033079343.1	C-type lectin domain family 2 member D isoform X2 Trachypithecus francoisi	Trachypithecus francoisi	34.722	9	148	47	190	5.92e-22	97.4
MT820627_ORF2b	AHK61105.1	C-type lectin domain family 2 member D variant 1 Homo sapiens	Homo sapiens	34.694	9	151	41	187	5.94e-22	97
MT820627_ORF2b	NP_037401.1	C-type lectin domain family 2 member D isoform 1 Homo sapiens	Homo sapiens	34.694	9	151	41	187	5.94e-22	97
MT820627_ORF2b	XP_003829698.2	C-type lectin domain family 2 member D isoform X2 Pan paniscus	Pan paniscus	34.694	9	151	41	187	5.94e-22	97
MT820627_ORF2b	XP_003778011.1	C-type lectin domain family 2 member D isoform X3 Pongo abelii	Pongo abelii	34.694	9	151	41	187	5.94e-22	97
MT820627_ORF2b	XP_030794847.1	C-type lectin domain family 2 member D isoform X1 Rhinopithecus roxellana	Rhinopithecus roxellana	34.722	9	148	68	211	6.04e-22	97.7
MT820627_ORF2b	XP_007469415.1	PREDICTED: C-type lectin domain family 2 member D11-like Lipotes vexillifer	Lipotes vexillifer	31.944	7	148	49	191	6.48e-22	97.4
MT820627_ORF2b	KAF6118033.1	C-type lectin domain family 2 member B Phyllostomus discolor	Phyllostomus discolor	37.097	29	148	29	148	6.86e-22	95.8
MT820627_ORF2b	XP_007090627.1	PREDICTED: C-type lectin domain family 2 member D isoform X1 Panthera tigris altaica	Panthera tigris altaica	34.694	10	148	40	184	7.26e-22	97
MT820627_ORF2b	4QKG_A	Chain A C-type lectin domain family 2 member D	Homo sapiens	38.053	40	151	7	119	7.46e-22	95
MT820627_ORF2b	XP_019291939.1	PREDICTED: C-type lectin domain family 2 member D isoform X1 Panthera pardus	Panthera pardus	34.694	10	148	40	184	8.26e-22	97
MT820627_ORF2b	XP_026358268.1	C-type lectin domain family 2 member D isoform X3 Ursus arctos horribilis	Ursus arctos horribilis	33.333	11	148	39	185	8.27e-22	97
MT820627_ORF2b	XP_011920122.1	PREDICTED: C-type lectin domain family 2 member D isoform X1 Cercocebus atys	Cercocebus atys	34.266	9	148	68	210	9.35e-22	97.4
MT820627_ORF2b	XP_026358267.1	C-type lectin domain family 2 member D isoform X2 Ursus arctos horribilis	Ursus arctos horribilis	33.333	11	148	45	191	9.5e-22	97
MT820627_ORF2b	XP_009178435.1	C-type lectin domain family 2 member D isoform X3 Papio anubis	Papio anubis	38.182	40	148	44	153	9.58e-22	95.8
MT820627_ORF2b	XP_026358266.1	C-type lectin domain family 2 member D isoform X1 Ursus arctos horribilis	Ursus arctos horribilis	33.333	11	148	47	193	9.94e-22	97
MT820627_ORF2b	XP_014941621.1	C-type lectin domain family 2 member D isoform X1 Acinonyx jubatus	Acinonyx jubatus	39.091	40	148	75	184	1e-21	96.6
MT820627_ORF2b	XP_028640740.1	C-type lectin domain family 2 member D11-like Grammomys surdaster	Grammomys surdaster	37.838	40	148	81	191	1.02e-21	97
MT820627_ORF2b	XP_030794848.1	C-type lectin domain family 2 member D isoform X2 Rhinopithecus roxellana	Rhinopithecus roxellana	34.722	9	148	56	199	1.02e-21	97
MT820627_ORF2b	XP_034791219.1	C-type lectin domain family 2 member D isoform X1 Pan paniscus	Pan paniscus	34.694	9	151	65	211	1.03e-21	97
MT820627_ORF2b	4WCO_A	Chain A C-type lectin domain family 2 member D	Homo sapiens	38.053	40	151	6	118	1.04e-21	94.3
MT820627_ORF2b	XP_003926722.1	PREDICTED: C-type lectin domain family 2 member D Saimiri boliviensis boliviensis	Saimiri boliviensis boliviensis	34.028	9	148	41	184	1.07e-21	96.6
MT820627_ORF2b	XP_016040517.1	PREDICTED: C-type lectin domain family 2 member D-like Erinaceus europaeus	Erinaceus europaeus	31.818	7	151	48	199	1.1e-21	96.6
MT820627_ORF2b	XP_034368502.1	C-type lectin domain family 2 member D11-like Arvicanthis niloticus	Arvicanthis niloticus	38.261	36	148	113	227	1.11e-21	97.7
MT820627_ORF2b	XP_036864618.1	C-type lectin domain family 2 member D-like isoform X1 Manis javanica	Manis javanica	30.822	7	148	37	182	1.17e-21	96.2
MT820627_ORF2b	XP_003988443.1	C-type lectin domain family 2 member D isoform X2 Felis catus	Felis catus	38.182	40	148	38	147	1.22e-21	95.4
MT820627_ORF2b	XP_030177509.1	C-type lectin domain family 2 member D isoform X2 Lynx canadensis	Lynx canadensis	38.182	40	148	38	147	1.22e-21	95.4
MT820627_ORF2b	KAB0351555.1	hypothetical protein FD754_016412 Muntiacus muntjak	Muntiacus muntjak	31.25	7	148	24	167	1.24e-21	95.8
MT820627_ORF2b	XP_011771074.1	C-type lectin domain family 2 member D isoform X8 Macaca nemestrina	Macaca nemestrina	38.182	40	148	44	153	1.24e-21	95.4
MT820627_ORF2b	AXN74794.1	C-type lectin-containing protein Akhmeta virus	Akhmeta virus	43.243	40	148	43	152	1.25e-21	95.4
MT820627_ORF2b	XP_003265507.1	C-type lectin domain family 2 member D isoform X2 Nomascus leucogenys	Nomascus leucogenys	34.694	9	151	41	187	1.33e-21	96.2
MT820627_ORF2b	XP_004052725.1	C-type lectin domain family 2 member D isoform X1 Gorilla gorilla gorilla	Gorilla gorilla gorilla	34.694	9	151	41	187	1.42e-21	95.8
MT820627_ORF2b	XP_003126541.1	C-type lectin domain family 2 member D isoform X1 Sus scrofa	Sus scrofa	38.261	38	150	79	193	1.43e-21	97
MT820627_ORF2b	XP_030399843.1	C-type lectin domain family 2 member D-like Gopherus evgoodei	Gopherus evgoodei	35.616	7	148	47	190	1.46e-21	96.2
MT820627_ORF2b	XP_012507603.1	PREDICTED: C-type lectin domain family 2 member B Propithecus coquereli	Propithecus coquereli	39.286	40	148	37	146	1.51e-21	94.7
MT820627_ORF2b	XP_011771072.1	C-type lectin domain family 2 member D isoform X6 Macaca nemestrina	Macaca nemestrina	38.182	40	148	53	162	1.55e-21	95.4
MT820627_ORF2b	XP_010374994.2	C-type lectin domain family 2 member D isoform X4 Rhinopithecus roxellana	Rhinopithecus roxellana	38.182	40	148	44	153	1.56e-21	95.4
MT820627_ORF2b	XP_029334683.1	C-type lectin domain family 2 member D-like isoform X2 Mus caroli	Mus caroli	34.266	8	148	1	143	1.57e-21	95
MT820627_ORF2b	XP_012595411.1	C-type lectin domain family 2 member B isoform X2 Microcebus murinus	Microcebus murinus	36.957	21	148	40	175	1.6e-21	95.4
MT820627_ORF2b	AAN59996.1	osteoclast inhibitory lectin Homo sapiens	Homo sapiens	38.053	40	151	17	129	1.64e-21	94.3
MT820627_ORF2b	XP_007965756.1	PREDICTED: C-type lectin domain family 2 member D isoform X2 Chlorocebus sabaeus	Chlorocebus sabaeus	38.182	40	148	44	153	1.66e-21	95
MT820627_ORF2b	XP_011920127.1	PREDICTED: C-type lectin domain family 2 member D isoform X6 Cercocebus atys	Cercocebus atys	38.182	40	148	36	145	1.73e-21	95
MT820627_ORF2b	XP_021020388.1	C-type lectin domain family 2 member D-like isoform X1 Mus caroli	Mus caroli	34.266	8	148	48	190	1.79e-21	96.2
MT820627_ORF2b	XP_011920126.1	PREDICTED: C-type lectin domain family 2 member D isoform X5 Cercocebus atys	Cercocebus atys	38.182	40	148	38	147	1.83e-21	95
MT820627_ORF2b	ABD97357.1	C-type lectin-like protein Cowpox virus	Cowpox virus	45.045	40	148	44	153	1.83e-21	95
MT820627_ORF2b	XP_032974325.1	C-type lectin domain family 2 member D-like isoform X2 Rhinolophus ferrumequinum	Rhinolophus ferrumequinum	36.364	7	148	31	170	1.87e-21	95.4
MT820627_ORF2b	XP_023048121.1	C-type lectin domain family 2 member D isoform X4 Piliocolobus tephrosceles	Piliocolobus tephrosceles	34.028	9	148	47	190	1.92e-21	96.2
MT820627_ORF2b	XP_019817144.1	PREDICTED: C-type lectin domain family 2 member D11-like isoform X2 Bos indicus	Bos indicus	33.103	8	148	42	186	1.93e-21	95.8
MT820627_ORF2b	XP_005207154.1	C-type lectin domain family 2 member D11 isoform X2 Bos taurus	Bos taurus	33.103	8	148	42	186	1.93e-21	95.8
MT820627_ORF2b	XP_036093511.1	C-type lectin domain family 2 member D-like isoform X3 Rousettus aegyptiacus	Rousettus aegyptiacus	39.091	40	148	69	178	1.99e-21	95.4
MT820627_ORF2b	XP_011771070.1	C-type lectin domain family 2 member D isoform X4 Macaca nemestrina	Macaca nemestrina	38.182	40	148	64	173	2.03e-21	95.4
MT820627_ORF2b	AXN75234.1	C-type lectin-containing protein Akhmeta virus	Akhmeta virus	43.243	40	148	43	152	2.05e-21	94.7
MT820627_ORF2b	XP_032974324.1	C-type lectin domain family 2 member D-like isoform X1 Rhinolophus ferrumequinum	Rhinolophus ferrumequinum	36.364	7	148	38	177	2.21e-21	95.4
MT820627_ORF2b	XP_025851392.1	C-type lectin domain family 2 member D Vulpes vulpes	Vulpes vulpes	38.182	40	148	77	186	2.28e-21	96.2
MT820627_ORF2b	XP_011771073.1	C-type lectin domain family 2 member D isoform X7 Macaca nemestrina	Macaca nemestrina	38.182	40	148	52	161	2.28e-21	95
MT820627_ORF2b	XP_008561266.1	PREDICTED: C-type lectin domain family 2 member D11-like Galeopterus variegatus	Galeopterus variegatus	37.168	40	148	82	192	2.29e-21	96.2
MT820627_ORF2b	XP_036093510.1	C-type lectin domain family 2 member D-like isoform X2 Rousettus aegyptiacus	Rousettus aegyptiacus	39.091	40	148	76	185	2.34e-21	95.4
MT820627_ORF2b	XP_017710328.1	PREDICTED: C-type lectin domain family 2 member D isoform X3 Rhinopithecus bieti	Rhinopithecus bieti	38.182	40	148	44	153	2.37e-21	94.7
MT820627_ORF2b	XP_036093508.1	C-type lectin domain family 2 member D-like isoform X1 Rousettus aegyptiacus	Rousettus aegyptiacus	39.091	40	148	77	186	2.4e-21	95.4
MT820627_ORF2b	XP_027397079.1	C-type lectin domain family 2 member D11-like isoform X2 Bos indicus x Bos taurus	Bos indicus x Bos taurus	33.103	8	148	42	186	2.47e-21	95.4
MT820627_ORF2b	XP_007965755.1	PREDICTED: C-type lectin domain family 2 member D isoform X1 Chlorocebus sabaeus	Chlorocebus sabaeus	33.333	9	148	47	190	2.51e-21	95.8
MT820627_ORF2b	XP_022433245.1	C-type lectin domain family 2 member D11-like isoform X1 Delphinapterus leucas	Delphinapterus leucas	31.25	7	148	49	191	2.55e-21	95.8
MT820627_ORF2b	XP_032015473.1	C-type lectin domain family 2 member D isoform X1 Hylobates moloch	Hylobates moloch	34.694	9	151	41	187	2.59e-21	95.4
MT820627_ORF2b	XP_008047284.1	C-type lectin domain family 2 member B Carlito syrichta	Carlito syrichta	36.364	40	148	27	136	2.67e-21	93.9
MT820627_ORF2b	XP_033079342.1	C-type lectin domain family 2 member D isoform X1 Trachypithecus francoisi	Trachypithecus francoisi	34.722	9	148	56	199	2.71e-21	95.8
MT820627_ORF2b	XP_028938056.1	C-type lectin domain family 2 member D-like Ornithorhynchus anatinus	Ornithorhynchus anatinus	37.063	9	148	57	195	2.77e-21	95.8
MT820627_ORF2b	XP_007196167.1	C-type lectin domain family 2 member D Balaenoptera acutorostrata scammoni	Balaenoptera acutorostrata scammoni	32.639	7	148	49	191	2.78e-21	95.8
MT820627_ORF2b	XP_008695705.1	PREDICTED: C-type lectin domain family 2 member D isoform X3 Ursus maritimus	Ursus maritimus	32.653	11	148	39	185	2.81e-21	95.4
MT820627_ORF2b	XP_033079345.1	C-type lectin domain family 2 member D isoform X4 Trachypithecus francoisi	Trachypithecus francoisi	38.182	40	148	44	153	2.84e-21	94.7
MT820627_ORF2b	NP_001184246.1	C-type lectin domain family 2 member D isoform 3 Homo sapiens	Homo sapiens	38.053	40	151	38	150	2.87e-21	94.3
MT820627_ORF2b	XP_003265509.1	C-type lectin domain family 2 member D isoform X4 Nomascus leucogenys	Nomascus leucogenys	38.053	40	151	38	150	2.87e-21	94.3
MT820627_ORF2b	PNJ30653.1	CLEC2D isoform 10 Pongo abelii	Pongo abelii	38.053	40	151	38	150	2.87e-21	94.3
MT820627_ORF2b	KAF6339088.1	C-type lectin domain family 2 member D Rhinolophus ferrumequinum	Rhinolophus ferrumequinum	39.091	40	148	38	147	2.9e-21	94.3
MT820627_ORF2b	YP_227519.1	C-type lectin-like protein Deerpox virus W-848-83	Deerpox virus W-848-83	34.307	23	152	66	202	2.95e-21	95.8
MT820627_ORF2b	XP_012595410.1	C-type lectin domain family 2 member B isoform X1 Microcebus murinus	Microcebus murinus	33.974	7	148	36	189	2.96e-21	95.4
MT820627_ORF2b	XP_006933564.1	C-type lectin domain family 2 member D isoform X1 Felis catus	Felis catus	38.182	40	148	75	184	3.02e-21	95.4
MT820627_ORF2b	XP_030177508.1	C-type lectin domain family 2 member D isoform X1 Lynx canadensis	Lynx canadensis	38.182	40	148	75	184	3.02e-21	95.4
MT820627_ORF2b	XP_008695704.1	PREDICTED: C-type lectin domain family 2 member D isoform X2 Ursus maritimus	Ursus maritimus	32.653	11	148	45	191	3.22e-21	95.4
MT820627_ORF2b	XP_008695703.1	PREDICTED: C-type lectin domain family 2 member D isoform X1 Ursus maritimus	Ursus maritimus	32.653	11	148	47	193	3.37e-21	95.4
MT820627_ORF2b	XP_025138976.1	C-type lectin domain family 2 member D11 isoform X4 Bubalus bubalis	Bubalus bubalis	29.861	7	148	31	174	3.38e-21	95
MT820627_ORF2b	XP_007114110.2	C-type lectin domain family 2 member D isoform X1 Physeter catodon	Physeter catodon	30.667	7	148	42	191	3.51e-21	95.4
MT820627_ORF2b	NP_444339.1	C-type lectin domain family 2 member D Mus musculus	Mus musculus	34.965	8	148	48	190	3.7e-21	95.4
MT820627_ORF2b	ABI99128.1	C-type lectin-like protein Deerpox virus W-1170-84	Deerpox virus W-1170-84	35.252	23	152	66	202	3.81e-21	95.4
MT820627_ORF2b	KAB0387259.1	hypothetical protein FD755_002215 Muntiacus reevesi	Muntiacus reevesi	31.25	7	148	24	167	3.83e-21	94.7
MT820627_ORF2b	XP_031239453.1	C-type lectin domain family 2 member D11-like isoform X1 Mastomys coucha	Mastomys coucha	35.294	15	148	55	190	3.95e-21	95.4
MT820627_ORF2b	XP_023048119.1	C-type lectin domain family 2 member D isoform X2 Piliocolobus tephrosceles	Piliocolobus tephrosceles	34.028	9	148	83	226	4.17e-21	96.2
MT820627_ORF2b	XP_006506868.1	C-type lectin domain family 2 member D isoform X1 Mus musculus	Mus musculus	35.714	11	148	2	141	4.17e-21	93.9
MT820627_ORF2b	XP_024848422.1	C-type lectin domain family 2 member D11 isoform X3 Bos taurus	Bos taurus	33.103	8	148	42	186	4.27e-21	95
MT820627_ORF2b	XP_010803854.1	C-type lectin domain family 2 member D11 isoform X4 Bos taurus	Bos taurus	33.103	8	148	34	178	4.34e-21	94.7
MT820627_ORF2b	XP_023048120.1	C-type lectin domain family 2 member D isoform X3 Piliocolobus tephrosceles	Piliocolobus tephrosceles	34.028	9	148	58	201	4.52e-21	95.4
MT820627_ORF2b	AUI80705.1	C-type lectin-like protein White-tailed deer poxvirus	White-tailed deer poxvirus	34.307	23	152	66	202	4.52e-21	95.4
MT820627_ORF2b	XP_012392687.1	C-type lectin domain family 2 member D Orcinus orca	Orcinus orca	34.028	7	148	59	191	4.52e-21	95
MT820627_ORF2b	XP_027397078.1	C-type lectin domain family 2 member D11-like isoform X1 Bos indicus x Bos taurus	Bos indicus x Bos taurus	33.103	8	148	50	194	4.57e-21	95
MT820627_ORF2b	XP_002687880.2	C-type lectin domain family 2 member D11 isoform X1 Bos taurus	Bos taurus	33.103	8	148	50	194	4.57e-21	95
MT820627_ORF2b	XP_003126540.1	C-type lectin domain family 2 member D isoform X2 Sus scrofa	Sus scrofa	37.391	38	150	79	193	4.61e-21	95
MT820627_ORF2b	XP_036765788.1	C-type lectin domain family 2 member D-like Manis pentadactyla	Manis pentadactyla	38.182	40	148	37	146	4.65e-21	93.9
MT820627_ORF2b	XP_019817143.1	PREDICTED: C-type lectin domain family 2 member D11-like isoform X1 Bos indicus	Bos indicus	33.103	8	148	50	194	4.72e-21	95
MT820627_ORF2b	AKB93219.1	b1.5 Murid betaherpesvirus 8	Murid betaherpesvirus 8	35.915	11	148	28	169	5e-21	94.3
MT820627_ORF2b	TEA12540.1	hypothetical protein DBR06_SOUSAS32210012 Sousa chinensis	Sousa chinensis	36.522	36	148	19	133	5.16e-21	93.5
MT820627_ORF2b	XP_023048117.1	C-type lectin domain family 2 member D isoform X1 Piliocolobus tephrosceles	Piliocolobus tephrosceles	34.028	9	148	95	238	5.27e-21	96.2
MT820627_ORF2b	XP_037370269.1	C-type lectin domain family 2 member F-like Talpa occidentalis	Talpa occidentalis	32.468	1	148	37	186	5.32e-21	94.7
MT820627_ORF2b	XP_025138975.1	C-type lectin domain family 2 member H isoform X3 Bubalus bubalis	Bubalus bubalis	29.861	7	148	51	194	5.35e-21	95
MT820627_ORF2b	XP_021020709.1	C-type lectin domain family 2 member D-like isoform X1 Mus caroli	Mus caroli	41.441	40	148	79	189	5.42e-21	95
MT820627_ORF2b	XP_025735425.1	C-type lectin domain family 2 member D isoform X2 Callorhinus ursinus	Callorhinus ursinus	35.965	40	152	22	135	5.47e-21	93.1
MT820627_ORF2b	DAA29313.1	TPA: C-type lectin domain family 2 member h-like Bos taurus	Bos taurus	33.103	8	148	30	174	5.68e-21	94.3
MT820627_ORF2b	KAF4008519.1	hypothetical protein G4228_020271 Cervus hanglu yarkandensis	Cervus hanglu yarkandensis	29.861	7	148	31	174	6.12e-21	94.3
MT820627_ORF2b	XP_034884150.1	C-type lectin domain family 2 member D Mirounga leonina	Mirounga leonina	32.394	8	148	46	185	6.14e-21	94.7
MT820627_ORF2b	XP_036864619.1	C-type lectin domain family 2 member D-like isoform X2 Manis javanica	Manis javanica	38.182	40	148	37	146	6.42e-21	93.5
MT820627_ORF2b	XP_023048122.1	C-type lectin domain family 2 member D isoform X5 Piliocolobus tephrosceles	Piliocolobus tephrosceles	34.028	9	148	46	189	7.09e-21	94.7
MT820627_ORF2b	XP_037771010.1	C-type lectin domain family 2 member D-like Chelonia mydas	Chelonia mydas	41.593	40	148	79	189	9.29e-21	94.3
MT820627_ORF2b	XP_013819667.1	PREDICTED: C-type lectin domain family 2 member H Capra hircus	Capra hircus	30.556	7	148	42	185	9.49e-21	93.9
MT820627_ORF2b	XP_010859689.1	PREDICTED: C-type lectin domain family 2 member H-like Bison bison bison	Bison bison bison	33.333	16	148	63	194	9.81e-21	94.3
MT820627_ORF2b	XP_010856905.1	PREDICTED: C-type lectin domain family 2 member D11-like Bison bison bison	Bison bison bison	33.103	8	148	50	194	1.11e-20	93.9
MT820627_ORF2b	XP_026948930.1	C-type lectin domain family 2 member D11-like Lagenorhynchus obliquidens	Lagenorhynchus obliquidens	34.028	7	148	59	191	1.15e-20	94.3
MT820627_ORF2b	XP_025138973.1	C-type lectin domain family 2 member D11 isoform X1 Bubalus bubalis	Bubalus bubalis	29.861	7	148	90	233	1.2e-20	95
MT820627_ORF2b	XP_031239456.1	C-type lectin domain family 2 member D11-like isoform X3 Mastomys coucha	Mastomys coucha	35.294	15	148	44	179	1.26e-20	93.5
MT820627_ORF2b	XP_025735424.1	C-type lectin domain family 2 member D isoform X1 Callorhinus ursinus	Callorhinus ursinus	35.965	40	152	76	189	1.31e-20	93.9
MT820627_ORF2b	XP_004412708.1	PREDICTED: C-type lectin domain family 2 member D-like Odobenus rosmarus divergens	Odobenus rosmarus divergens	35.965	40	152	76	189	1.31e-20	93.9
MT820627_ORF2b	YP_009046229.1	C-type lectin-like protein Penguinpox virus	Penguinpox virus	34.783	14	148	21	158	1.36e-20	92.7
MT820627_ORF2b	XP_034613491.1	C-type lectin domain family 2 member D-like isoform X1 Trachemys scripta elegans	Trachemys scripta elegans	33.987	11	150	46	196	1.37e-20	94.3
MT820627_ORF2b	XP_029334658.1	C-type lectin domain family 2 member D-like isoform X2 Mus caroli	Mus caroli	41.441	40	148	31	141	1.47e-20	92.7
MT820627_ORF2b	XP_027823685.1	C-type lectin domain family 2 member H-like Ovis aries	Ovis aries	29.861	7	148	42	185	1.9e-20	93.1
MT820627_ORF2b	XP_014649329.1	PREDICTED: C-type lectin domain family 2 member D Ceratotherium simum simum	Ceratotherium simum simum	38.182	40	148	41	150	2.13e-20	92.3
MT820627_ORF2b	XP_014337444.1	PREDICTED: C-type lectin domain family 2 member D11 Bos mutus	Bos mutus	33.103	8	148	30	174	2.2e-20	92.7
MT820627_ORF2b	XP_027975490.1	C-type lectin domain family 2 member D Eumetopias jubatus	Eumetopias jubatus	35.965	40	152	76	189	2.24e-20	93.1
MT820627_ORF2b	XP_027448467.1	C-type lectin domain family 2 member D Zalophus californianus	Zalophus californianus	35.965	40	152	76	189	2.24e-20	93.1
MT820627_ORF2b	XP_006059833.2	C-type lectin domain family 2 member H-like Bubalus bubalis	Bubalus bubalis	29.861	7	148	51	194	2.48e-20	93.1
MT820627_ORF2b	ELR48042.1	hypothetical protein M91_05093 Bos mutus	Bos mutus	33.103	8	148	24	168	2.65e-20	92.3
MT820627_ORF2b	MXQ79910.1	hypothetical protein E5288_WYG013618	Bos mutus	34.783	36	148	74	188	2.79e-20	93.1
MT820627_ORF2b	XP_037770303.1	C-type lectin domain family 2 member D-like Chelonia mydas	Chelonia mydas	39.837	30	148	23	139	2.83e-20	91.6
MT820627_ORF2b	XP_002687884.1	C-type lectin domain family 2 member D11 Bos taurus	Bos taurus	34.783	36	148	80	194	2.98e-20	93.1
MT820627_ORF2b	XP_030882655.1	C-type lectin domain family 2 member D Leptonychotes weddellii	Leptonychotes weddellii	36.364	40	148	76	185	3.02e-20	92.7
MT820627_ORF2b	XP_021546320.1	C-type lectin domain family 2 member D Neomonachus schauinslandi	Neomonachus schauinslandi	36.364	40	148	76	185	3.02e-20	92.7
MT820627_ORF2b	XP_032246926.1	C-type lectin domain family 2 member D Phoca vitulina	Phoca vitulina	36.364	40	148	76	185	3.02e-20	92.7
MT820627_ORF2b	XP_032127780.1	C-type lectin domain family 2 member D isoform X2 Sapajus apella	Sapajus apella	33.333	9	148	41	184	3.03e-20	92.7
MT820627_ORF2b	XP_005637226.1	C-type lectin domain family 2 member D isoform X2 Canis lupus familiaris	Canis lupus familiaris	37.273	40	148	79	188	3.1e-20	92.7
MT820627_ORF2b	XP_017374503.1	C-type lectin domain family 2 member D Cebus imitator	Cebus imitator	33.333	9	148	41	184	3.3e-20	92.7
MT820627_ORF2b	KFQ11515.1	C-type lectin domain family 2 member E Haliaeetus albicilla	Haliaeetus albicilla	35.417	7	148	6	144	3.45e-20	91.2
MT820627_ORF2b	XP_026634223.1	C-type lectin domain family 2 member G-like Microtus ochrogaster	Microtus ochrogaster	37.838	40	148	74	184	3.55e-20	92.7
MT820627_ORF2b	XP_005680922.1	PREDICTED: C-type lectin domain family 2 member D11 Capra hircus	Capra hircus	37.838	40	148	86	196	4.1e-20	92.7
MT820627_ORF2b	XP_022266976.1	C-type lectin domain family 2 member D isoform X1 Canis lupus familiaris	Canis lupus familiaris	37.273	40	148	84	193	4.15e-20	92.7
MT820627_ORF2b	XP_025138988.1	C-type lectin domain family 2 member H-like isoform X2 Bubalus bubalis	Bubalus bubalis	34.109	22	148	54	182	4.16e-20	92.3
MT820627_ORF2b	XP_032203120.1	C-type lectin domain family 2 member B isoform X4 Mustela erminea	Mustela erminea	32.653	5	148	30	172	4.17e-20	92
MT820627_ORF2b	AAL37199.1	C lectin-related protein B Mus musculus	Mus musculus	40.541	40	148	15	125	4.27e-20	90.8
MT820627_ORF2b	XP_008576302.1	PREDICTED: C-type lectin domain family 2 member B Galeopterus variegatus	Galeopterus variegatus	36.607	40	148	33	142	4.46e-20	90.8
MT820627_ORF2b	EFB16891.1	hypothetical protein PANDA_014864 Ailuropoda melanoleuca	Ailuropoda melanoleuca	36.364	40	148	38	147	4.48e-20	91.2
MT820627_ORF2b	NWZ59966.1	CLC2E protein partial	Haliaeetus albicilla	36.364	19	148	2	129	4.8e-20	90.4
MT820627_ORF2b	XP_012507607.1	PREDICTED: C-type lectin domain family 2 member D-like Propithecus coquereli	Propithecus coquereli	37.273	40	148	36	145	4.9e-20	91.2
MT820627_ORF2b	XP_034367375.1	C-type lectin domain family 2 member D11-like Arvicanthis niloticus	Arvicanthis niloticus	36.522	36	148	76	190	5e-20	92.3
MT820627_ORF2b	6E7D_A	Chain A C-type lectin domain family 2 member D	Mus musculus	40.541	40	148	8	118	5.28e-20	90
MT820627_ORF2b	XP_010856904.1	PREDICTED: C-type lectin domain family 2 member H-like isoform X2 Bison bison bison	Bison bison bison	29.167	7	148	40	183	6.26e-20	92
MT820627_ORF2b	XP_027823684.1	C-type lectin domain family 2 member D11-like Ovis aries	Ovis aries	37.838	40	148	107	217	6.49e-20	92.7
MT820627_ORF2b	XP_010856900.1	PREDICTED: C-type lectin domain family 2 member H-like isoform X1 Bison bison bison	Bison bison bison	29.167	7	148	42	185	6.55e-20	92
MT820627_ORF2b	XP_019817147.1	PREDICTED: C-type lectin domain family 2 member H-like isoform X1 Bos indicus	Bos indicus	29.167	7	148	42	185	6.55e-20	92
MT820627_ORF2b	XP_019817150.1	PREDICTED: C-type lectin domain family 2 member H-like isoform X2 Bos indicus	Bos indicus	29.167	7	148	42	185	6.55e-20	92
MT820627_ORF2b	XP_027397080.1	C-type lectin domain family 2 member H-like Bos indicus x Bos taurus	Bos indicus x Bos taurus	29.167	7	148	42	185	6.55e-20	92
MT820627_ORF2b	XP_002687857.1	C-type lectin domain family 2 member H Bos taurus	Bos taurus	29.167	7	148	42	185	6.55e-20	92
MT820627_ORF2b	KAB0385982.1	hypothetical protein FD755_000938 Muntiacus reevesi	Muntiacus reevesi	29.167	7	148	34	177	6.82e-20	91.6
MT820627_ORF2b	XP_021021028.1	C-type lectin domain family 2 member G-like isoform X3 Mus caroli	Mus caroli	37.584	9	148	43	191	6.93e-20	92
MT820627_ORF2b	NXT93145.1	CLC2E protein partial	Anhinga rufa	36.364	19	148	2	129	6.94e-20	90
MT820627_ORF2b	XP_021021025.1	C-type lectin domain family 2 member G-like isoform X1 Mus caroli	Mus caroli	37.584	9	148	54	202	8.77e-20	92
MT820627_ORF2b	XP_037370270.1	C-type lectin domain family 2 member H-like Talpa occidentalis	Talpa occidentalis	32.895	1	148	37	179	8.97e-20	92
MT820627_ORF2b	XP_034367794.1	C-type lectin domain family 2 member G-like isoform X2 Arvicanthis niloticus	Arvicanthis niloticus	37.719	40	151	82	195	9.02e-20	91.6
MT820627_ORF2b	XP_005369285.1	C-type lectin domain family 2 member E-like Microtus ochrogaster	Microtus ochrogaster	31.013	7	148	37	189	9.04e-20	91.6
MT820627_ORF2b	XP_031526387.1	C-type lectin domain family 2 member H-like Vicugna pacos	Vicugna pacos	38.938	38	148	240	352	9.05e-20	94.7
MT820627_ORF2b	XP_025138987.1	C-type lectin domain family 2 member H-like isoform X1 Bubalus bubalis	Bubalus bubalis	34.109	22	148	92	220	9.3e-20	92.3
MT820627_ORF2b	XP_009926605.1	PREDICTED: C-type lectin domain family 2 member E-like isoform X3 Haliaeetus albicilla	Haliaeetus albicilla	35.417	7	148	31	169	9.83e-20	91.2
MT820627_ORF2b	XP_006114846.1	C-type lectin domain family 2 member D-like isoform X2 Pelodiscus sinensis	Pelodiscus sinensis	37.013	7	148	86	237	9.95e-20	93.1
MT820627_ORF2b	XP_029437240.1	C-type lectin domain family 2 member D-like Rhinatrema bivittatum	Rhinatrema bivittatum	39.091	40	148	85	194	1e-19	91.6
MT820627_ORF2b	XP_030690345.1	C-type lectin domain family 2 member D Globicephala melas	Globicephala melas	32.639	7	148	59	191	1.02e-19	91.6
MT820627_ORF2b	AYN64571.1	hypothetical protein OPVA005 Orthopoxvirus Abatino	Orthopoxvirus Abatino	43.243	40	148	45	154	1.06e-19	90.4
MT820627_ORF2b	XP_021021029.1	C-type lectin domain family 2 member G-like isoform X4 Mus caroli	Mus caroli	37.584	9	148	55	203	1.07e-19	92
MT820627_ORF2b	XP_004006937.1	C-type lectin domain family 2 member D11 isoform X5 Ovis aries	Ovis aries	29.655	7	148	51	195	1.07e-19	91.6
MT820627_ORF2b	XP_037770997.1	C-type lectin domain family 2 member D-like isoform X2 Chelonia mydas	Chelonia mydas	36.242	7	148	47	193	1.1e-19	91.6
MT820627_ORF2b	ELR46312.1	C-type lectin domain family 2 member H Bos mutus	Bos mutus	29.167	7	148	31	174	1.12e-19	90.8
MT820627_ORF2b	XP_009926601.1	PREDICTED: C-type lectin domain family 2 member D-like isoform X1 Haliaeetus albicilla	Haliaeetus albicilla	35.417	7	148	38	176	1.15e-19	91.2
MT820627_ORF2b	XP_021021027.1	C-type lectin domain family 2 member G-like isoform X2 Mus caroli	Mus caroli	37.584	9	148	59	207	1.17e-19	92
MT820627_ORF2b	XP_032643817.1	C-type lectin domain family 2 member D-like Chelonoidis abingdonii	Chelonoidis abingdonii	41.593	40	148	83	193	1.18e-19	91.6
MT820627_ORF2b	XP_034367793.1	C-type lectin domain family 2 member G-like isoform X1 Arvicanthis niloticus	Arvicanthis niloticus	37.719	40	151	82	195	1.23e-19	91.2
MT820627_ORF2b	XP_022350794.1	C-type lectin domain family 2 member B Enhydra lutris kenyoni	Enhydra lutris kenyoni	32.653	5	148	10	152	1.24e-19	90
MT820627_ORF2b	AAK70358.1	C-lectin related CLRF Mus musculus	Mus musculus	33.793	8	148	44	188	1.26e-19	91.2
MT820627_ORF2b	XP_004779773.1	PREDICTED: C-type lectin domain family 2 member B isoform X2 Mustela putorius furo	Mustela putorius furo	31.973	5	148	30	172	1.31e-19	90.4
MT820627_ORF2b	YP_009282898.1	c-type lectin-like protein Skunkpox virus	Skunkpox virus	42.063	29	148	30	154	1.31e-19	90
MT820627_ORF2b	XP_012030824.1	C-type lectin domain family 2 member D11 isoform X4 Ovis aries	Ovis aries	29.655	7	148	51	195	1.33e-19	91.6
MT820627_ORF2b	XP_032974046.1	C-type lectin domain family 2 member A-like Rhinolophus ferrumequinum	Rhinolophus ferrumequinum	34.058	12	148	51	187	1.39e-19	91.2
MT820627_ORF2b	XP_004779765.1	PREDICTED: C-type lectin domain family 2 member D Mustela putorius furo	Mustela putorius furo	36.364	40	148	75	184	1.44e-19	91.2
MT820627_ORF2b	NXW25840.1	CLC2E protein partial	Circaetus pectoralis	35.606	19	148	2	129	1.46e-19	89.3
MT820627_ORF2b	XP_020744937.1	C-type lectin domain family 2 member A isoform X2 Odocoileus virginianus texanus	Odocoileus virginianus texanus	35.556	17	148	19	151	1.47e-19	90
MT820627_ORF2b	AAH21766.2	C-type lectin domain family 2 member h Mus musculus	Mus musculus	33.793	8	148	56	200	1.63e-19	91.2
MT820627_ORF2b	NP_444395.2	C-type lectin domain family 2 member H Mus musculus	Mus musculus	33.793	8	148	56	200	1.63e-19	91.2
MT820627_ORF2b	XP_032127779.1	C-type lectin domain family 2 member D isoform X1 Sapajus apella	Sapajus apella	33.333	9	148	42	185	1.63e-19	90.8
MT820627_ORF2b	XP_016077215.1	PREDICTED: C-type lectin domain family 2 member A-like Miniopterus natalensis	Miniopterus natalensis	37.273	40	148	76	185	1.66e-19	90.8
MT820627_ORF2b	XP_032203106.1	C-type lectin domain family 2 member D Mustela erminea	Mustela erminea	36.364	40	148	75	184	1.69e-19	90.8
MT820627_ORF2b	XP_029809155.1	C-type lectin domain family 2 member D isoform X2 Suricata suricatta	Suricata suricatta	37.273	40	148	146	255	1.7e-19	92.3
MT820627_ORF2b	XP_025947892.1	C-type lectin domain family 2 member D-like Apteryx rowi	Apteryx rowi	33.333	17	148	90	221	1.7e-19	91.6
MT820627_ORF2b	XP_013795027.1	PREDICTED: C-type lectin domain family 2 member E-like Apteryx mantelli mantelli	Apteryx mantelli mantelli	35.606	17	148	106	237	1.72e-19	92
MT820627_ORF2b	XP_031239448.1	C-type lectin domain family 2 member F-like Mastomys coucha	Mastomys coucha	33.784	8	151	48	194	1.75e-19	91.2
MT820627_ORF2b	XP_037770996.1	C-type lectin domain family 2 member D-like isoform X1 Chelonia mydas	Chelonia mydas	39.31	13	148	70	212	1.85e-19	91.6
MT820627_ORF2b	XP_037744776.1	C-type lectin domain family 2 member D-like Chelonia mydas	Chelonia mydas	39.823	40	148	79	189	1.93e-19	90.8
MT820627_ORF2b	KFP09259.1	C-type lectin domain family 2 member D Egretta garzetta	Egretta garzetta	38.462	38	148	32	144	1.96e-19	89.3
MT820627_ORF2b	XP_006901815.1	PREDICTED: C-type lectin domain family 2 member D-like Elephantulus edwardii	Elephantulus edwardii	38.182	40	148	9	118	2.09e-19	88.5
MT820627_ORF2b	XP_037771003.1	C-type lectin domain family 2 member D-like Chelonia mydas	Chelonia mydas	42.478	40	148	83	193	2.13e-19	90.8
MT820627_ORF2b	XP_029809154.1	C-type lectin domain family 2 member D isoform X1 Suricata suricatta	Suricata suricatta	37.273	40	148	161	270	2.17e-19	92.3
MT820627_ORF2b	XP_012669213.1	C-type lectin domain family 2 member B Otolemur garnettii	Otolemur garnettii	38.393	40	148	37	146	2.26e-19	89.3
MT820627_ORF2b	XP_025851391.1	C-type lectin domain family 2 member B Vulpes vulpes	Vulpes vulpes	37.5	40	148	63	172	2.32e-19	90
MT820627_ORF2b	XP_022350623.1	C-type lectin domain family 2 member D isoform X3 Enhydra lutris kenyoni	Enhydra lutris kenyoni	36.364	40	148	76	185	2.35e-19	90.4
MT820627_ORF2b	XP_032710835.1	C-type lectin domain family 2 member D Lontra canadensis	Lontra canadensis	36.364	40	148	76	185	2.35e-19	90.4
[truncated: 153 more rows]
